# Supplementary material for: Concordance between Thioacetamide-Induced Liver Injury in Rat and Human In Vitro Gene Expression Data
Source: Int J Mol Sci. 2020 Jun 4;21(11):4017. doi: 10.3390/ijms21114017 (PMC7312807; doi:10.3390/ijms21114017)
Supplement: Supplementary file 1 [file ijms-21-04017-s001.zip]

Archive with 1 entries (1 files):
- ijms-810218-supplementary.xlsx
