# Supplementary material for: Concordance between Thioacetamide-Induced Liver Injury in Rat and Human In Vitro Gene Expression Data
Source: Int J Mol Sci. 2020 Jun 4;21(11):4017. doi: 10.3390/ijms21114017 (PMC7312807; doi:10.3390/ijms21114017)
Supplement: Supplementary file 1 [file ijms-21-04017-s001.zip › ijms-810218-supplementary.xlsx]

## Sheet: Sheet1
Concordance between thioacetamide-induced liver injury in rat and human in vitro gene expression data
Patric Schyman1,2#*, Richard L. Printz3#, Shanea K. Estes3, Tracy P. O’Brien3, Masakazu Shiota3*, and Anders Wallqvist1
1DoD Biotechnology High Performance Computing Software Applications Institute, Telemedicine and Advanced Technology Research Center, U.S. Army Medical Research and Development Command, Fort Detrick, MD, USA
2The Henry M. Jackson Foundation for the Advancement of Military Medicine Inc. (HJF), Bethesda, MD, USA
3Department of Molecular Physiology and Biophysics, Vanderbilt University School of Medicine, Nashville, TN, USA
#These authors contributed equally to this work.
*Correspondence:
Dr. Patric Schyman; Telephone: (301) 619-1978; E-mail pschyman@bhsai.org
Dr. Masakazu Shiota; Telephone: (615) 936-1092; E-mail: masakazu.shiota@vanderbilt.edu.

## Sheet: Doses in vitro
	Cell type	Dose	Time point		Time point
		(mM)	9	9	24	24
			ATP	LDH	ATP	LDH
			(Intracellular Content)	(Intracellular activity)	(Intracellular Content)	(Intracellular activity)
	Human Hepatocytes	Vehicle	100 ± 5	100 ± 8	100 ± 6	100 ± 4
		0.125	108 ± 13	100 ± 10	93 ± 15	98 ± 5
		0.25	95 ± 1	102 ± 10	68 ± 1	101 ± 5
	Rat Hepatocytes	Vehicle	100 ± 3	100 ± 4	100 ± 3	100 ± 5
		0.025	99 ± 9	103 ± 8	80 ± 25	100 ± 5
		0.125	90 ± 5	99 ± 11	75 ± 12	95 ± 5
	Human Renal Tube Epithelial Cells	Vehicle	100 ± 5	100 ± 8	100 ± 6	100 ± 5
		1	98 ± 8	100 ± 7	87 ± 4	99 ± 7
		2.5	91 ± 11	103 ± 15	79 ± 3	94 ± 5
	Rat Renal Tube Epithelial Cells	Vehicle	100 ± 2	100 ± 9	100 ± 1	100 ± 8
		0.125	99 ± 1	103 ± 11	91 ± 2	99 ± 6
		0.5	87 ± 2	104 ± 11	67 ± 3	93 ± 8

## Sheet: Correlation in Liver
	Liver high dose 24h	rat	rat	human
	Module	Rat-in vivo	Rat-in vitro	Human-in vitro																									vivo	vitro
	Anisonucleosis	9.106	6.931	1.236																									0.6	0.632456
	Bile duct proliferation	4.761	3.712	2.035
	Cellular foci	9.996	6.147	1.266
	Cellular infiltration	14.931	3.555	2.122
	Cytoplasmic alteration	-0.489	-1.648	-0.545
	Fibrosis	11.954	6.48	1.584
	Granular degeneration	-0.925	-1.869	-1.408
	Hematopoiesis	3.44	-0.175	-0.455
	Nuclear alteration	5.039	0.133	1.846
	Oval cell proliferation	7.961	1.159	-1.609
	Single cell necrosis	6.474	1.041	1.112
	Liver low dose 24h	rat	rat	human
	Module	Rat-in vivo	Rat-in vitro	Human-in vitro
	Anisonucleosis	14.689	5.629	-1.157																									0.15843	0.341467
	Bile duct proliferation	3.618	3.383	0.659
	Cellular foci	8.999	5.151	0.961
	Cellular infiltration	14.153	3.305	2.129
	Cytoplasmic alteration	0.179	-1.617	-0.13
	Fibrosis	11.146	6.432	1.578
	Granular degeneration	1.363	-1.586	-1.178
	Hematopoiesis	2.866	0.004	-2.171
	Nuclear alteration	4.052	0.223	0.995
	Oval cell proliferation	9.556	2.191	-1.78
	Single cell necrosis	4.593	2.373	3.355
	Liver high dose 8h	rat	rat	human
	Module	Rat-in vivo	Rat-in vitro	Human-in vitro
	Anisonucleosis	3.653	0.29	0.228
	Bile duct proliferation	3.094	-2.055	2.071																									0.468615	-0.121655
	Cellular foci	3.807	-1.05	1.555
	Cellular infiltration	6.791	-2.059	1.375
	Cytoplasmic alteration	1.123	-2.184	0.073
	Fibrosis	3.146	-0.891	1.513
	Granular degeneration	0.247	-0.679	-2.887
	Hematopoiesis	2.334	0.983	1.461
	Nuclear alteration	2.37	-0.907	-0.474
	Oval cell proliferation	4.592	-1.38	-0.099
	Single cell necrosis	5.958	0.09	0.148
	Liver low dose 8h	rat	rat	human
	Module	Rat-in vivo	Rat-in vitro	Human-in vitro
	Anisonucleosis	3.362	-1.296	-0.598																									0.124499	-0.597076
	Bile duct proliferation	3.223	-1.824	-0.319
	Cellular foci	1.836	-2.276	-0.29
	Cellular infiltration	5.18	-2.236	-0.343
	Cytoplasmic alteration	0.812	-2.168	-0.116
	Fibrosis	1.062	-1.797	-0.361
	Granular degeneration	-0.815	-1.505	-0.095
	Hematopoiesis	1.513	-0.364	-0.054
	Nuclear alteration	5.563	-4.542	2.149
	Oval cell proliferation	8.513	-3.75	-0.504
	Single cell necrosis	6.693	-2.423	-0.282
	Module	Rat-in vivo	Rat-in vitro	Human-in vitro	Rat-in vivo rank	Rat-in vitro rank
	Anisonucleosis	3.362	-1.296	-0.598	5	2	11
	Bile duct proliferation	3.223	-1.824	-0.319	6	5	7
	Cellular foci	1.836	-2.276	-0.29	7	8	6
	Cellular infiltration	5.18	-2.236	-0.343	4	7	8
	Cytoplasmic alteration	0.812	-2.168	-0.116	10	6	4
	Fibrosis	1.062	-1.797	-0.361	9	4	9
	Granular degeneration	-0.815	-1.505	-0.095	11	3	3
	Hematopoiesis	1.513	-0.364	-0.054	8	1	2
	Nuclear alteration	5.563	-4.542	2.149	3	11	1
	Oval cell proliferation	8.513	-3.75	-0.504	1	10	10
	Single cell necrosis	6.693	-2.423	-0.282	2	9	5
	Spearman Corr.					-0.672727	-0.0727273	-0.290909
	Pearson Corr.					-0.655879	-0.597106	0.124688
	Liver high dose 24h	Rat-IVIV	Rat-humanin vitro	Rat in vivo human in vitro
	Spearman Corr.	0.8	0.518182	0.527273
	Pearson Corr.	0.784849	0.629971	0.597723
	p-value	0.00463	0.037753	0.051003
	Liver low dose 24h	Rat-IVIV	Rat-humanin vitro	Rat in vivo human in vitro
	Spearman Corr.	0.8	0.418182	0.345455
	Pearson Corr.	0.8118	0.341458	0.158523
	Liver high dose 8h	Rat-IVIV	Rat-humanin vitro	Rat in vivo human in vitro
	Spearman Corr.	-0.127273	-0.0636364	0.272727
	Pearson Corr.	-0.0580451	-0.121661	0.468566
	Liver low dose 8h	Rat-IVIV	Rat-humanin vitro	Rat in vivo human in vitro
	Spearman Corr.	-0.672727	-0.0727273	-0.290909
	Pearson Corr.	-0.655879	-0.597106	0.124688
	Pearson Corr. Table	Liver				Kidney
		Rat IVIV	Human vs Rat IVIV	Human vs Rat in vitro		Rat IVIV	Human vs Rat IVIV	Human vs Rat in vitro
	Liver high dose 24h	0.784849	0.629971	0.597723		-0.283651	0.293823	0.0142705
	Liver low dose 24h	0.8118	0.341458	0.158523		-0.543699	-0.723429	0.0321368
	Liver high dose 8h	-0.0580451	-0.121661	0.468566		0.171769	0.391637	0.188249
	Liver low dose 8h	-0.655879	-0.597106	0.124688		-0.607674	0.414991	-0.32445
	Module	Rat-in vitro
	Anisonucleosis	6.931
	Fibrosis	6.48
	Cellular foci	6.147
	Bile duct proliferation	3.712
	Cellular infiltration	3.555
	Oval cell proliferation	1.159
	Single cell necrosis	1.041
	Nuclear alteration	0.133
	Hematopoiesis	-0.175
	Cytoplasmic alteration	-1.648
	Granular degeneration	-1.869

## Sheet: Correlation in Kidney
	kidney high dose 24h	rat	rat	human
	Module	Rat-in vivo	Rat-in vitro	Human-in vitro
	Cellular infiltration	11.221	1.92	1.282
	Degeneration	11.195	-1.196	1.85
	Dilatation	6.384	0.071	-1.083
	Fibrosis	1.515	1.125	2.304
	Hyaline cast	6.415	-0.491	-0.585
	Hypertrophy	-1.73	0.953	0.914
	Intracytoplasmic inclusion body	-0.109	1.056	1.43
	Necrosis	15.331	0.459	1.425
	kidney low dose 24h	rat	rat	human
	Module	Rat-in vivo	Rat-in vitro	Human-in vitro
	Cellular infiltration	0.743	-1.077	2.176
	Degeneration	0.919	-1.821	1.576
	Dilatation	1.637	-1.113	0.558
	Fibrosis	-2.994	-0.26	1.563
	Hyaline cast	-0.45	-1.326	1.336
	Hypertrophy	-1.047	1.579	-0.602
	Intracytoplasmic inclusion body	-2.727	-0.216	1.354
	Necrosis	2.59	-1.242	1.241
	kidney high dose 8h	rat	rat	human
	Module	Rat-in vivo	Rat-in vitro	Human-in vitro
	Cellular infiltration	1.746	0.409	0.624
	Degeneration	1.476	1.229	-1.629
	Dilatation	-0.669	1.127	-0.304
	Fibrosis	-0.898	1.092	0.156
	Hyaline cast	0.635	-0.581	-0.821
	Hypertrophy	0.207	1.848	1.122
	Intracytoplasmic inclusion body	-0.301	0.245	-0.468
	Necrosis	7.273	1.322	0.477
	kidney low dose 8h	rat	rat	human
	Module	Rat-in vivo	Rat-in vitro	Human-in vitro
	Cellular infiltration	-1.824	1.279	-0.988
	Degeneration	0.238	0.987	-0.605
	Dilatation	0.645	0.824	0.063
	Fibrosis	-3.694	3.276	2.816
	Hyaline cast	-1.951	-0.223	-0.095
	Hypertrophy	-2.099	1.686	-1.961
	Intracytoplasmic inclusion body	-2.443	-0.016	0.564
	Necrosis	5.225	-0.648	-0.489
	Module	Rat-in vivo	Rat-in vitro	Human-in vitro	Rat-in vivo rank	Rat-in vitro rank
	Cellular infiltration	-1.824	1.279	-0.988	4	3	7
	Degeneration	0.238	0.987	-0.605	3	4	6
	Dilatation	0.645	0.824	0.063	2	5	3
	Fibrosis	-3.694	3.276	2.816	8	1	1
	Hyaline cast	-1.951	-0.223	-0.095	5	7	4
	Hypertrophy	-2.099	1.686	-1.961	6	2	8
	Intracytoplasmic inclusion body	-2.443	-0.016	0.564	7	6	2
	Necrosis	5.225	-0.648	-0.489	1	8	5
	Spearman Corr.					-0.547619	-0.119048	-0.357143
	Pearson Corr.					-0.607674	0.414991	-0.32445
	Kidney high dose 24h	Rat-IVIV	Rat-humanin vitro	Rat in vivo human in vitro
	Spearman Corr.	-0.190476	0.261905	0.0238095
	Pearson Corr.	-0.283651	0.293823	0.0142705
	Kidney low dose 24h	Rat-IVIV	Rat-humanin vitro	Rat in vivo human in vitro
	Spearman Corr.	-0.642857	-0.261905	-0.166667
	Pearson Corr.	-0.543699	-0.723429	0.0321368
	kidney high dose 8h	Rat-IVIV	Rat-humanin vitro	Rat in vivo human in vitro
	Spearman Corr.	0.190476	0.452381	0.119048
	Pearson Corr.	0.171769	0.391637	0.188249
	kidney low dose 8h	Rat-IVIV	Rat-humanin vitro	Rat in vivo human in vitro
	Spearman Corr.	-0.547619	-0.119048	-0.357143
	Pearson Corr.	-0.607674	0.414991	-0.32445
	Pearson Corr. Table
		Rat-IVIV	Rat-human in vitro	Rat in vivo human in vitro
	Kidney high dose 24h	-0.283651	0.293823	0.0142705
	Kidney low dose 24h	-0.543699	-0.723429	0.0321368
	Kidney high dose 8h	0.171769	0.391637	0.188249
	Kidney low dose 8h	-0.607674	0.414991	-0.32445

## Sheet: KEGG pathways of intersect
Category	Term	Count	%	PValue	Genes	List Total	Pop Hits	Pop Total	Fold Enrichment	Bonferroni	Benjamini	FDR		KEGG Pathway	Benjamini
KEGG_PATHWAY	rno04610:Complement and coagulation cascades	16	4.08163	7.35787e-11	ENSRNOG00000018899, ENSRNOG00000002783, ENSRNOG00000011258, ENSRNOG00000032669, ENSRNOG00000004062, ENSRNOG00000007639, ENSRNOG00000017223, ENSRNOG00000003430, ENSRNOG00000007697, ENSRNOG00000030715, ENSRNOG00000003233, ENSRNOG00000001865, ENSRNOG00000037931, ENSRNOG00000013736, ENSRNOG00000019018, ENSRNOG00000028701	183	72	7749	9.40984	1.66288e-08	1.66288e-08	9.40667e-08		Complement and coagulation cascades	1.66288e-08
KEGG_PATHWAY	rno01100:Metabolic pathways	64	16.3265	1.65667e-09	ENSRNOG00000011891, ENSRNOG00000046643, ENSRNOG00000016552, ENSRNOG00000010284, ENSRNOG00000019470, ENSRNOG00000021405, ENSRNOG00000018755, ENSRNOG00000006807, ENSRNOG00000000168, ENSRNOG00000016097, ENSRNOG00000036684, ENSRNOG00000001990, ENSRNOG00000010872, ENSRNOG00000010833, ENSRNOG00000022288, ENSRNOG00000024016, ENSRNOG00000004327, ENSRNOG00000013994, ENSRNOG00000011284, ENSRNOG00000001338,…	183	1285	7749	2.10897	3.74408e-07	1.87204e-07	2.11798e-06		Metabolic pathways	1.87204e-07
KEGG_PATHWAY	rno01130:Biosynthesis of antibiotics	19	4.84694	3.43172e-06	ENSRNOG00000003370, ENSRNOG00000016552, ENSRNOG00000010133, ENSRNOG00000020420, ENSRNOG00000019328, ENSRNOG00000008305, ENSRNOG00000019470, ENSRNOG00000011068, ENSRNOG00000018755, ENSRNOG00000006807, ENSRNOG00000017163, ENSRNOG00000011329, ENSRNOG00000013000, ENSRNOG00000019120, ENSRNOG00000016807, ENSRNOG00000010658, ENSRNOG00000022288, ENSRNOG00000001770, ENSRNOG00000016348	183	219	7749	3.6737	0.00077527	0.00025849	0.0043872		Biosynthesis of antibiotics	0.00025849
KEGG_PATHWAY	rno01230:Biosynthesis of amino acids	11	2.80612	1.76762e-05	ENSRNOG00000017163, ENSRNOG00000011351, ENSRNOG00000003370, ENSRNOG00000013704, ENSRNOG00000011329, ENSRNOG00000019328, ENSRNOG00000020420, ENSRNOG00000010658, ENSRNOG00000033915, ENSRNOG00000006807, ENSRNOG00000016348	183	81	7749	5.75046	0.00398689	0.000998216	0.0225958		Biosynthesis of amino acids	0.000998216
KEGG_PATHWAY	rno01200:Carbon metabolism	13	3.31633	2.46586e-05	ENSRNOG00000017163, ENSRNOG00000013704, ENSRNOG00000011329, ENSRNOG00000019328, ENSRNOG00000020420, ENSRNOG00000017311, ENSRNOG00000019470, ENSRNOG00000018755, ENSRNOG00000001770, ENSRNOG00000033915, ENSRNOG00000020704, ENSRNOG00000006807, ENSRNOG00000017523	183	121	7749	4.54938	0.00555742	0.00111396	0.0315203		Carbon metabolism	0.00111396
KEGG_PATHWAY	rno05204:Chemical carcinogenesis	11	2.80612	4.93721e-05	ENSRNOG00000001990, ENSRNOG00000046643, ENSRNOG00000012458, ENSRNOG00000001980, ENSRNOG00000019342, ENSRNOG00000032560, ENSRNOG00000024016, ENSRNOG00000016484, ENSRNOG00000021405, ENSRNOG00000016097, ENSRNOG00000049464	183	91	7749	5.11854	0.0110963	0.001858	0.0631014		Chemical carcinogenesis	0.001858
KEGG_PATHWAY	rno00140:Steroid hormone biosynthesis	10	2.55102	0.000108561	ENSRNOG00000001990, ENSRNOG00000046643, ENSRNOG00000012458, ENSRNOG00000001980, ENSRNOG00000001957, ENSRNOG00000013004, ENSRNOG00000032560, ENSRNOG00000024016, ENSRNOG00000021405, ENSRNOG00000049464	183	81	7749	5.22769	0.0242375	0.00349902	0.138701		Steroid hormone biosynthesis	0.00349902
KEGG_PATHWAY	rno00830:Retinol metabolism	9	2.29592	0.000696694	ENSRNOG00000001990, ENSRNOG00000046643, ENSRNOG00000001980, ENSRNOG00000008842, ENSRNOG00000032560, ENSRNOG00000024016, ENSRNOG00000021405, ENSRNOG00000009597, ENSRNOG00000049464	183	83	7749	4.59155	0.14573	0.0194959	0.887041		Retinol metabolism	0.0194959
KEGG_PATHWAY	rno00450:Selenocompound metabolism	5	1.27551	0.000865589	ENSRNOG00000001890, ENSRNOG00000010658, ENSRNOG00000011068, ENSRNOG00000020083, ENSRNOG00000016097	183	19	7749	11.1432	0.177748	0.0215106	1.10099		Selenocompound metabolism	0.0215106
KEGG_PATHWAY	rno03320:PPAR signaling pathway	8	2.04082	0.00211363	ENSRNOG00000018436, ENSRNOG00000019481, ENSRNOG00000003500, ENSRNOG00000008842, ENSRNOG00000024947, ENSRNOG00000001770, ENSRNOG00000009597, ENSRNOG00000010128	183	77	7749	4.3994	0.380092	0.0466932	2.66877		PPAR signaling pathway	0.0466932
KEGG_PATHWAY	rno00591:Linoleic acid metabolism	6	1.53061	0.00255381	ENSRNOG00000046643, ENSRNOG00000012458, ENSRNOG00000032560, ENSRNOG00000024016, ENSRNOG00000021405, ENSRNOG00000049464	183	41	7749	6.19672	0.438924	0.0511801	3.21624
KEGG_PATHWAY	rno00650:Butanoate metabolism	5	1.27551	0.00387794	ENSRNOG00000016552, ENSRNOG00000019120, ENSRNOG00000001770, ENSRNOG00000043094, ENSRNOG00000031211	183	28	7749	7.56148	0.584436	0.0705632	4.84603
KEGG_PATHWAY	rno04750:Inflammatory mediator regulation of TRP channels	9	2.29592	0.00553802	ENSRNOG00000004060, ENSRNOG00000008842, ENSRNOG00000024016, ENSRNOG00000018003, ENSRNOG00000021405, ENSRNOG00000009597, ENSRNOG00000019486, ENSRNOG00000011589, ENSRNOG00000049464	183	115	7749	3.3139	0.714945	0.09203	6.85359
KEGG_PATHWAY	rno00010:Glycolysis / Gluconeogenesis	7	1.78571	0.00583884	ENSRNOG00000017163, ENSRNOG00000011329, ENSRNOG00000013000, ENSRNOG00000020420, ENSRNOG00000010133, ENSRNOG00000018755, ENSRNOG00000006807	183	70	7749	4.23443	0.733783	0.0902012	7.21316
KEGG_PATHWAY	rno05020:Prion diseases	5	1.27551	0.0070758	ENSRNOG00000018899, ENSRNOG00000007697, ENSRNOG00000007639, ENSRNOG00000013736, ENSRNOG00000028701	183	33	7749	6.4158	0.799073	0.101463	8.67834
KEGG_PATHWAY	rno00910:Nitrogen metabolism	4	1.02041	0.00801918	ENSRNOG00000013704, ENSRNOG00000019098, ENSRNOG00000010079, ENSRNOG00000009629	183	18	7749	9.40984	0.837916	0.107499	9.7814
KEGG_PATHWAY	rno00590:Arachidonic acid metabolism	7	1.78571	0.0117043	ENSRNOG00000004786, ENSRNOG00000012458, ENSRNOG00000008842, ENSRNOG00000024016, ENSRNOG00000021405, ENSRNOG00000009597, ENSRNOG00000049464	183	81	7749	3.65938	0.930105	0.144882	13.9736
KEGG_PATHWAY	rno04978:Mineral absorption	5	1.27551	0.0127569	ENSRNOG00000002934, ENSRNOG00000043098, ENSRNOG00000038047, ENSRNOG00000030625, ENSRNOG00000014117	183	39	7749	5.42875	0.945065	0.148879	15.1377
KEGG_PATHWAY	rno00620:Pyruvate metabolism	5	1.27551	0.0139204	ENSRNOG00000011329, ENSRNOG00000013000, ENSRNOG00000020420, ENSRNOG00000017311, ENSRNOG00000018755	183	40	7749	5.29303	0.957918	0.153583	16.4075
KEGG_PATHWAY	rno04115:p53 signaling pathway	6	1.53061	0.0239553	ENSRNOG00000010027, ENSRNOG00000018770, ENSRNOG00000010475, ENSRNOG00000045829, ENSRNOG00000020918, ENSRNOG00000019822	183	70	7749	3.62951	0.99583	0.23966	26.6541
KEGG_PATHWAY	rno00072:Synthesis and degradation of ketone bodies	3	0.765306	0.0262496	ENSRNOG00000016552, ENSRNOG00000019120, ENSRNOG00000043094	183	11	7749	11.5484	0.99755	0.24894	28.8281
KEGG_PATHWAY	rno05150:Staphylococcus aureus infection	5	1.27551	0.0374615	ENSRNOG00000018899, ENSRNOG00000011258, ENSRNOG00000030715, ENSRNOG00000017223, ENSRNOG00000046452	183	54	7749	3.92077	0.999821	0.324448	38.6225
KEGG_PATHWAY	rno05134:Legionellosis	5	1.27551	0.0443543	ENSRNOG00000002792, ENSRNOG00000010475, ENSRNOG00000009848, ENSRNOG00000002802, ENSRNOG00000019311	183	57	7749	3.71441	0.999965	0.359682	44.0106
KEGG_PATHWAY	rno04512:ECM-receptor interaction	6	1.53061	0.0578599	ENSRNOG00000045829, ENSRNOG00000007657, ENSRNOG00000004276, ENSRNOG00000021441, ENSRNOG00000010031, ENSRNOG00000006094	183	89	7749	2.85467	0.999999	0.429502	53.3255
KEGG_PATHWAY	rno00260:Glycine, serine and threonine metabolism	4	1.02041	0.0628732	ENSRNOG00000019328, ENSRNOG00000010133, ENSRNOG00000010658, ENSRNOG00000000168	183	39	7749	4.343	1	0.444023	56.4031
KEGG_PATHWAY	rno05230:Central carbon metabolism in cancer	5	1.27551	0.0630106	ENSRNOG00000017163, ENSRNOG00000016374, ENSRNOG00000011329, ENSRNOG00000011875, ENSRNOG00000018824	183	64	7749	3.30815	1	0.432051	56.4847
KEGG_PATHWAY	rno00270:Cysteine and methionine metabolism	4	1.02041	0.0668423	ENSRNOG00000011351, ENSRNOG00000013000, ENSRNOG00000010658, ENSRNOG00000016348	183	40	7749	4.23443	1	0.439582	58.7057
KEGG_PATHWAY	rno00220:Arginine biosynthesis	3	0.765306	0.0790724	ENSRNOG00000003370, ENSRNOG00000013704, ENSRNOG00000033915	183	20	7749	6.35164	1	0.485662	65.1149
KEGG_PATHWAY	rno04010:MAPK signaling pathway	11	2.80612	0.0804772	ENSRNOG00000016374, ENSRNOG00000023896, ENSRNOG00000016763, ENSRNOG00000010475, ENSRNOG00000020990, ENSRNOG00000019822, ENSRNOG00000008015, ENSRNOG00000017197, ENSRNOG00000013194, ENSRNOG00000019311, ENSRNOG00000010789	183	257	7749	1.8124	1	0.479958	65.7891
KEGG_PATHWAY	rno00982:Drug metabolism - cytochrome P450	5	1.27551	0.0851722	ENSRNOG00000018076, ENSRNOG00000001990, ENSRNOG00000012458, ENSRNOG00000001980, ENSRNOG00000016484	183	71	7749	2.98199	1	0.488605	67.9563
KEGG_PATHWAY	rno05133:Pertussis	5	1.27551	0.0921195	ENSRNOG00000018899, ENSRNOG00000010475, ENSRNOG00000004060, ENSRNOG00000004062, ENSRNOG00000008015	183	73	7749	2.90029	1	0.505672	70.9318
KEGG_PATHWAY	rno00360:Phenylalanine metabolism	3	0.765306	0.093285	ENSRNOG00000001338, ENSRNOG00000004327, ENSRNOG00000016348	183	22	7749	5.77422	1	0.499231	71.4053

## Sheet: DEG liver LD 9h
target_id	pval	qval	b	DEG
ENSG00000000003	0.989999	0.996014	0.00064819	0
ENSG00000000419	0.597999	0.779794	-0.0154291	0
ENSG00000000457	0.000110964	0.00102488	-0.214455	0
ENSG00000000460	0.749723	0.879342	-0.0587851	0
ENSG00000000938	0.355682	0.583986	0.268775	0
ENSG00000000971	0.00922297	0.0416539	-0.16812	0
ENSG00000001036	0.754021	0.88216	-0.0109072	0
ENSG00000001084	0.000975733	0.00663622	-0.13521	0
ENSG00000001167	0.000800044	0.00557841	-0.132728	0
ENSG00000001460	0.72611	0.864135	0.0348934	0
ENSG00000001461	0.858247	0.936933	-0.0130948	0
ENSG00000001497	0.389303	0.615879	-0.0256327	0
ENSG00000001561	0.184364	0.38498	0.0762192	0
ENSG00000001626	0.71332	0.857448	-0.173649	0
ENSG00000001629	0.588652	0.774336	0.0371706	0
ENSG00000001630	0.00938217	0.0421476	0.0987682	0
ENSG00000001631	0.000587396	0.00429303	-0.311099	0
ENSG00000002016	0.0198355	0.0760036	-0.192578	0
ENSG00000002079	0.627741	0.800943	-0.111564	0
ENSG00000002330	0.268102	0.491076	0.0598572	0
ENSG00000002549	0.000272699	0.00225507	0.183393	0
ENSG00000002586	0.760078	0.885149	0.00846612	0
ENSG00000002587	NA	NA	0.160039	0
ENSG00000002746	0.179007	0.377959	-0.8545	0
ENSG00000002822	0.116074	0.281054	-0.125905	0
ENSG00000002834	0.0322935	0.111065	0.0713726	0
ENSG00000002919	0.0137853	0.0573381	0.0964176	0
ENSG00000002933	4.2691e-10	1.4187e-08	0.187518	0
ENSG00000003056	0.248398	0.46621	0.04209	0
ENSG00000003096	0.911344	0.963191	-0.0297647	0
ENSG00000003137	0.0420171	0.135341	0.757142	0
ENSG00000003147	0.50919	0.714424	-0.130069	0
ENSG00000003249	0.000267336	0.00221872	0.172832	0
ENSG00000003393	0.930591	0.970749	0.0052074	0
ENSG00000003400	0.000271729	0.00225169	-0.26116	0
ENSG00000003402	3.24262e-05	0.000354304	-0.124416	0
ENSG00000003436	0.472327	0.684296	-0.0309327	0
ENSG00000003509	0.273885	0.4982	-0.0724871	0
ENSG00000003756	0.170285	0.366141	0.0532525	0
ENSG00000003987	0.120033	0.287966	0.350373	0
ENSG00000003989	0.0316388	0.109376	-0.078856	0
ENSG00000004059	0.129984	0.304002	0.0484375	0
ENSG00000004142	0.50334	0.708756	-0.0150422	0
ENSG00000004399	0.826497	0.919082	0.0296897	0
ENSG00000004455	0.453931	0.669612	-0.0176981	0
ENSG00000004468	0.122429	0.29182	0.272993	0
ENSG00000004478	5.78757e-10	1.85793e-08	0.148843	0
ENSG00000004487	3.84294e-05	0.00041187	-0.125942	0
ENSG00000004534	0.00313644	0.0175656	-0.123375	0
ENSG00000004660	0.255898	0.475918	0.251222	0
ENSG00000004700	0.59487	0.778496	-0.0290137	0
ENSG00000004766	0.179242	0.378207	-0.117149	0
ENSG00000004776	0.24095	0.457638	0.376441	0
ENSG00000004777	0.272348	0.496319	0.265556	0
ENSG00000004779	0.130714	0.305132	0.0387497	0
ENSG00000004799	0.0851308	0.225335	0.199344	0
ENSG00000004809	0.651341	0.815696	0.104046	0
ENSG00000004838	0.0200272	0.0765553	0.579479	0
ENSG00000004846	0.673756	0.831135	-0.160007	0
ENSG00000004848	0.180001	0.37926	0.550542	0
ENSG00000004864	0.518062	0.721135	-0.0278729	0
ENSG00000004866	0.743573	0.874688	0.0179134	0
ENSG00000004897	0.0871748	0.229159	-0.0743926	0
ENSG00000004939	0.193428	0.396728	-0.446046	0
ENSG00000004961	3.35755e-06	4.77766e-05	0.153402	0
ENSG00000004975	2.40877e-05	0.000273045	-0.174756	0
ENSG00000005007	0.00101965	0.00689115	0.129956	0
ENSG00000005020	0.290312	0.517238	-0.143103	0
ENSG00000005022	0.0607357	0.176986	0.0407274	0
ENSG00000005059	0.229195	0.442573	0.150452	0
ENSG00000005075	1.68721e-05	0.000201394	0.128621	0
ENSG00000005100	0.00862448	0.0395971	-0.0958552	0
ENSG00000005156	0.0137083	0.0571216	-0.189483	0
ENSG00000005175	0.165377	0.359003	0.0759709	0
ENSG00000005187	0.224096	0.435773	0.215832	0
ENSG00000005189	0.0242621	0.0893991	0.404588	0
ENSG00000005194	0.127236	0.299453	-0.0684815	0
ENSG00000005206	0.035679	0.119185	-0.210717	0
ENSG00000005238	0.00263458	0.0152059	0.0955344	0
ENSG00000005243	0.349716	0.577975	-0.206535	0
ENSG00000005302	0.639846	0.808802	-0.0232606	0
ENSG00000005339	0.000443748	0.00339657	0.211262	0
ENSG00000005379	0.892258	0.953912	-0.0426112	0
ENSG00000005381	0.446811	0.663617	-0.305565	0
ENSG00000005421	0.000515794	0.00382131	0.274215	0
ENSG00000005436	0.050062	0.153436	-0.191176	0
ENSG00000005448	0.290478	0.517419	0.102296	0
ENSG00000005469	0.959744	0.983581	0.00472215	0
ENSG00000005471	0.758069	0.884395	0.0282946	0
ENSG00000005483	0.420732	0.642173	-0.0344835	0
ENSG00000005486	0.0186589	0.0725517	0.0853589	0
ENSG00000005513	0.189239	0.391188	0.241755	0
ENSG00000005700	1.89795e-05	0.000223343	-0.184352	0
ENSG00000005801	0.0354351	0.118667	-0.125302	0
ENSG00000005810	0.0771082	0.210308	-0.108152	0
ENSG00000005812	0.00770673	0.0361804	0.120849	0
ENSG00000005844	0.804471	0.908068	0.0949242	0
ENSG00000005882	0.136477	0.314605	-0.248853	0
ENSG00000005884	0.00645608	0.0316514	-0.419301	1
ENSG00000005889	0.0398402	0.129895	0.12272	0
ENSG00000005893	0.24823	0.466113	0.045381	0
ENSG00000005961	0.000732753	0.00518352	1.07913	1
ENSG00000005981	0.465654	0.679389	0.151505	0
ENSG00000006007	0.0228655	0.0851936	0.105213	0
ENSG00000006015	0.122945	0.292527	-0.0537043	0
ENSG00000006016	0.149465	0.335012	0.16706	0
ENSG00000006025	0.722647	0.862314	-0.113708	0
ENSG00000006042	0.147977	0.333217	-0.133423	0
ENSG00000006062	5.67921e-28	1.57167e-25	-0.313493	0
ENSG00000006118	0.855565	0.935467	0.0090766	0
ENSG00000006125	0.612295	0.78993	-0.102677	0
ENSG00000006194	7.8925e-11	2.93927e-09	0.237677	0
ENSG00000006210	3.90704e-06	5.47702e-05	-0.330255	0
ENSG00000006282	0.0184471	0.0719198	-0.163665	0
ENSG00000006327	0.753793	0.882119	0.00724893	0
ENSG00000006432	0.561307	0.754126	-0.0480023	0
ENSG00000006451	0.000187174	0.00162925	0.126769	0
ENSG00000006453	0.675407	0.831935	-0.0132193	0
ENSG00000006459	0.488385	0.697252	0.0731115	0
ENSG00000006468	0.282328	0.507963	-0.279352	0
ENSG00000006530	0.0681971	0.192175	-0.190531	0
ENSG00000006534	0.268236	0.491101	-0.250056	0
ENSG00000006555	1.80285e-05	0.000212932	-0.277687	0
ENSG00000006576	0.933979	0.972136	0.00822242	0
ENSG00000006606	0.44493	0.661993	-0.163787	0
ENSG00000006607	0.553052	0.747966	0.0661689	0
ENSG00000006625	0.557966	0.751499	0.0207459	0
ENSG00000006634	0.418709	0.640289	0.0795618	0
ENSG00000006638	0.614442	0.791462	0.193222	0
ENSG00000006652	0.00193799	0.0118637	0.131682	0
ENSG00000006695	0.647231	0.813043	0.0289295	0
ENSG00000006704	0.0819253	0.218981	-0.0810974	0
ENSG00000006712	0.0589457	0.172968	0.0670948	0
ENSG00000006715	0.379663	0.606791	-0.0682918	0
ENSG00000006740	0.583329	0.770112	-0.113934	0
ENSG00000006744	0.515964	0.719338	0.0210653	0
ENSG00000006747	0.929733	0.970422	0.0251669	0
ENSG00000006756	0.591638	0.776174	-0.0441605	0
ENSG00000006757	0.454523	0.6703	-0.0550092	0
ENSG00000006831	0.000431964	0.00331903	0.114107	0
ENSG00000006837	0.400977	0.625531	0.140644	0
ENSG00000007001	0.355675	0.583986	0.32471	0
ENSG00000007047	0.991	0.996491	0.000643751	0
ENSG00000007062	0.874807	0.944412	-0.0479703	0
ENSG00000007080	0.0537595	0.161955	-0.0496206	0
ENSG00000007168	6.85899e-06	9.1592e-05	0.124348	0
ENSG00000007202	0.00112657	0.0075	-0.142585	0
ENSG00000007237	0.808359	0.909917	-0.0837713	0
ENSG00000007255	0.56941	0.760619	0.0439426	0
ENSG00000007341	0.619854	0.79576	-0.0323822	0
ENSG00000007376	0.646956	0.812985	0.0152137	0
ENSG00000007384	0.0439559	0.13953	0.106149	0
ENSG00000007392	3.34616e-05	0.000363638	0.187718	0
ENSG00000007402	0.000879598	0.00605162	0.511647	1
ENSG00000007516	0.976344	0.990192	0.00853066	0
ENSG00000007520	0.380746	0.607973	0.0229413	0
ENSG00000007541	0.00142764	0.00919912	-0.154105	0
ENSG00000007545	0.0185385	0.072216	0.208518	0
ENSG00000007866	0.00261316	0.0151313	0.150865	0
ENSG00000007923	0.068679	0.193139	-0.0625594	0
ENSG00000007933	0.826715	0.919105	-0.00950634	0
ENSG00000007944	7.82359e-12	3.4594e-10	0.779091	1
ENSG00000007968	0.0577008	0.170257	0.616588	0
ENSG00000008018	0.00553547	0.0280021	0.0553671	0
ENSG00000008056	0.611761	0.789765	0.162598	0
ENSG00000008083	0.00543041	0.0275572	-0.230595	0
ENSG00000008086	0.694072	0.843278	-0.202712	0
ENSG00000008118	0.780242	0.895827	0.0428454	0
ENSG00000008128	9.87572e-06	0.000125806	0.224776	0
ENSG00000008130	0.0559076	0.166643	-0.067936	0
ENSG00000008226	0.985248	0.99421	0.00539997	0
ENSG00000008256	0.166464	0.360596	0.130316	0
ENSG00000008282	0.0330158	0.113114	0.0690618	0
ENSG00000008283	0.068861	0.193367	0.104685	0
ENSG00000008294	0.0488441	0.150659	0.0683053	0
ENSG00000008300	0.16991	0.365825	0.185323	0
ENSG00000008311	0.903055	0.959871	-0.0107314	0
ENSG00000008323	0.11094	0.272361	0.244574	0
ENSG00000008324	0.00590654	0.0295595	0.109091	0
ENSG00000008382	0.389453	0.615934	-0.108345	0
ENSG00000008394	0.0461507	0.144427	0.0372338	0
ENSG00000008405	0.00313953	0.0175768	-0.115935	0
ENSG00000008441	0.19403	0.397344	0.0697702	0
ENSG00000008513	0.0615279	0.178564	0.0569346	0
ENSG00000008516	0.0166656	0.0665921	-0.349593	0
ENSG00000008517	5.69854e-08	1.24108e-06	0.103363	0
ENSG00000008710	0.344356	0.572535	0.057958	0
ENSG00000008735	0.193433	0.396728	0.0738046	0
ENSG00000008838	0.277292	0.502519	-0.0501152	0
ENSG00000008853	1.90498e-17	1.72751e-15	0.746721	1
ENSG00000008869	0.0209938	0.0794798	-0.185391	0
ENSG00000008952	0.0518991	0.157771	0.055172	0
ENSG00000008988	9.59833e-17	7.90066e-15	0.162002	0
ENSG00000009307	0.478654	0.689531	0.0246439	0
ENSG00000009335	0.529678	0.729585	-0.0236837	0
ENSG00000009413	0.360408	0.588616	0.0942161	0
ENSG00000009694	0.0553838	0.165543	-0.575876	0
ENSG00000009724	0.0559686	0.166732	0.0984712	0
ENSG00000009765	0.45284	0.668556	0.15995	0
ENSG00000009780	0.730786	0.867351	-0.024331	0
ENSG00000009790	0.309505	0.536312	-0.265791	0
ENSG00000009830	0.528667	0.729264	0.0295707	0
ENSG00000009844	0.0794221	0.214469	0.060099	0
ENSG00000009950	0.104928	0.261602	0.10699	0
ENSG00000009954	0.452078	0.667863	0.0169805	0
ENSG00000010017	0.669355	0.828487	0.0170914	0
ENSG00000010030	0.94355	0.976461	0.0346058	0
ENSG00000010072	0.347273	0.5753	0.0784246	0
ENSG00000010165	1.7657e-05	0.000209161	-0.177763	0
ENSG00000010219	0.632843	0.80464	0.0297706	0
ENSG00000010244	1.71593e-22	2.72697e-20	0.243227	0
ENSG00000010256	0.0210784	0.0797381	0.0868823	0
ENSG00000010270	0.425456	0.645463	-0.0355644	0
ENSG00000010278	0.760353	0.885173	0.0124324	0
ENSG00000010292	0.178674	0.377555	-0.182992	0
ENSG00000010295	0.903726	0.960071	-0.0087529	0
ENSG00000010310	0.935658	0.972963	-0.0249378	0
ENSG00000010318	0.637937	0.807725	-0.0583063	0
ENSG00000010322	0.0420795	0.135382	0.112768	0
ENSG00000010327	0.0323386	0.111162	0.751612	0
ENSG00000010361	0.483105	0.692536	0.163849	0
ENSG00000010379	0.148921	0.334545	0.367892	0
ENSG00000010404	0.769818	0.889586	0.0104924	0
ENSG00000010438	0.00957718	0.0428555	0.148203	0
ENSG00000010539	0.757269	0.884068	0.0166657	0
ENSG00000010610	0.0866637	0.228339	0.292658	0
ENSG00000010626	0.251424	0.470076	0.186562	0
ENSG00000010704	0.324135	0.550958	-0.0920277	0
ENSG00000010803	1.29119e-09	3.86658e-08	-0.364789	0
ENSG00000010818	0.71435	0.8583	-0.0243222	0
ENSG00000010932	0.159065	0.349222	0.429678	0
ENSG00000011007	7.5935e-09	1.95326e-07	0.138127	0
ENSG00000011009	0.779756	0.895525	0.00789705	0
ENSG00000011021	0.76449	0.887325	0.0159178	0
ENSG00000011052	0.560999	0.75409	-0.101448	0
ENSG00000011105	0.733142	0.868903	0.0219231	0
ENSG00000011114	0.00010311	0.000965585	0.18393	0
ENSG00000011132	0.000350684	0.00278931	-0.179327	0
ENSG00000011143	0.00107691	0.00721085	-0.31546	0
ENSG00000011198	0.705494	0.851124	-0.0126176	0
ENSG00000011201	0.43491	0.653989	-0.308274	0
ENSG00000011243	1.50349e-11	6.25196e-10	0.224265	0
ENSG00000011258	0.728313	0.865617	-0.026091	0
ENSG00000011260	0.504222	0.709417	-0.0257995	0
ENSG00000011275	0.4495	0.666194	-0.0358304	0
ENSG00000011295	0.351504	0.579913	-0.033057	0
ENSG00000011304	5.26819e-09	1.37944e-07	0.156009	0
ENSG00000011332	0.199441	0.404656	-0.356101	0
ENSG00000011347	0.540411	0.737785	0.076023	0
ENSG00000011376	0.804795	0.908138	-0.0162415	0
ENSG00000011405	0.662419	0.823968	-0.0422687	0
ENSG00000011422	0.817704	0.91425	-0.0536249	0
ENSG00000011426	0.568517	0.759878	-0.251675	0
ENSG00000011451	0.0193918	0.0746778	-0.0873371	0
ENSG00000011454	0.19247	0.395612	0.110206	0
ENSG00000011478	0.30227	0.528982	-0.0691121	0
ENSG00000011485	0.413664	0.636355	-0.0228956	0
ENSG00000011523	0.100069	0.253343	-0.141582	0
ENSG00000011566	0.76387	0.887275	0.0298115	0
ENSG00000011638	0.579507	0.768162	-0.0718844	0
ENSG00000011677	0.31488	0.541616	0.34032	0
ENSG00000012048	0.0341393	0.115819	0.380012	0
ENSG00000012061	0.760853	0.885538	0.00894935	0
ENSG00000012171	0.0821232	0.219255	0.412861	0
ENSG00000012174	0.00653203	0.0318776	-0.107537	0
ENSG00000012211	0.531959	0.731535	-0.123052	0
ENSG00000012232	0.0568898	0.168399	-0.119357	0
ENSG00000012504	0.654218	0.817823	-0.0306171	0
ENSG00000012660	0.761903	0.88631	0.0125706	0
ENSG00000012817	0.00490384	0.0253499	-0.148032	0
ENSG00000012822	0.615304	0.792274	-0.0392258	0
ENSG00000012963	0.911249	0.963169	0.0114979	0
ENSG00000012983	0.201657	0.40776	0.0702977	0
ENSG00000013275	1.12227e-05	0.000140841	0.0982951	0
ENSG00000013288	0.24625	0.464657	-0.112111	0
ENSG00000013293	0.202809	0.409266	-0.653131	0
ENSG00000013297	0.865897	0.940933	0.0189631	0
ENSG00000013306	0.0632456	0.182123	0.0439552	0
ENSG00000013364	0.758689	0.884701	-0.00883668	0
ENSG00000013374	0.435607	0.654491	0.0297328	0
ENSG00000013375	0.287159	0.514017	-0.072892	0
ENSG00000013392	0.0538592	0.162154	-0.261097	0
ENSG00000013441	3.37909e-12	1.57211e-10	0.419853	1
ENSG00000013503	0.0250099	0.0915471	-0.162487	0
ENSG00000013523	0.0610468	0.177608	-0.163848	0
ENSG00000013561	0.101818	0.256652	-0.0912198	0
ENSG00000013563	0.00541205	0.0275008	-0.303894	0
ENSG00000013573	0.111536	0.273327	-0.102924	0
ENSG00000013583	0.413764	0.636448	-0.0235003	0
ENSG00000013588	0.0168001	0.0669113	0.280514	0
ENSG00000013619	3.55027e-14	2.10278e-12	-0.390005	0
ENSG00000013725	0.741025	0.873854	-0.0751626	0
ENSG00000013810	0.0600719	0.175376	0.220711	0
ENSG00000014123	2.36271e-05	0.000268392	-0.241537	0
ENSG00000014138	0.000190226	0.00165491	-0.357511	0
ENSG00000014164	0.422344	0.643193	0.0304964	0
ENSG00000014216	0.401235	0.625689	0.0252373	0
ENSG00000014257	0.152458	0.339262	0.405395	0
ENSG00000014641	0.0313348	0.108583	0.074891	0
ENSG00000014824	0.00857198	0.0394188	-0.130801	0
ENSG00000014914	0.514929	0.718756	0.0515542	0
ENSG00000014919	0.141222	0.322302	-0.0485429	0
ENSG00000015133	0.0215254	0.0811616	0.276652	0
ENSG00000015153	2.69137e-05	0.00030062	0.279343	0
ENSG00000015171	0.440268	0.658413	-0.0417026	0
ENSG00000015285	0.051226	0.156377	0.423257	0
ENSG00000015475	0.927839	0.96939	0.00663511	0
ENSG00000015479	0.0856756	0.226292	-0.0513942	0
ENSG00000015520	0.85727	0.936193	0.00507868	0
ENSG00000015532	0.0473096	0.147078	-0.0885684	0
ENSG00000015568	0.0216884	0.08168	-0.56452	0
ENSG00000015676	0.067497	0.191075	-0.0761658	0
ENSG00000016391	0.147966	0.333217	-0.155137	0
ENSG00000016864	0.0391654	0.128237	-0.12577	0
ENSG00000017260	0.11401	0.277731	0.0805453	0
ENSG00000017427	0.639353	0.808433	-0.0412729	0
ENSG00000017797	0.824831	0.918271	0.00926777	0
ENSG00000018189	0.95752	0.982683	0.00302051	0
ENSG00000018280	0.460972	0.675405	-0.17003	0
ENSG00000018408	0.254942	0.474773	0.0494572	0
ENSG00000018510	0.00338641	0.0186916	-0.129871	0
ENSG00000018610	0.475914	0.687694	-0.0375675	0
ENSG00000018625	0.628184	0.801063	-0.145083	0
ENSG00000018699	0.0200321	0.0765562	-0.152635	0
ENSG00000018869	0.602766	0.782894	-0.0578736	0
ENSG00000019144	0.263343	0.485351	0.197012	0
ENSG00000019169	0.870805	0.942665	0.0593259	0
ENSG00000019485	0.0557643	0.166309	0.227497	0
ENSG00000019549	1.57527e-13	8.57105e-12	-0.243994	0
ENSG00000019582	0.582929	0.769836	0.0454405	0
ENSG00000019995	0.00102254	0.00690193	0.0957521	0
ENSG00000020129	0.0192148	0.0740675	-0.0962581	0
ENSG00000020256	2.3041e-06	3.40858e-05	-0.231835	0
ENSG00000020426	0.216264	0.425926	0.0761849	0
ENSG00000020577	0.0348205	0.117318	-0.100516	0
ENSG00000020922	0.0409964	0.132909	-0.18838	0
ENSG00000021355	0.442984	0.66075	-0.0263789	0
ENSG00000021488	0.0748533	0.205731	0.10903	0
ENSG00000021574	0.967366	0.986435	-0.0170419	0
ENSG00000021645	0.467801	0.681059	0.291677	0
ENSG00000021776	0.216442	0.42601	-0.0732924	0
ENSG00000021826	0.0284754	0.100946	-0.227923	0
ENSG00000021852	0.00977921	0.043493	0.139196	0
ENSG00000022267	0.913813	0.963663	-0.0115613	0
ENSG00000022277	0.914444	0.963992	0.00336821	0
ENSG00000022840	7.30714e-05	0.000714729	0.133872	0
ENSG00000022976	0.481576	0.691478	-0.0373903	0
ENSG00000023041	0.290234	0.517156	0.0510848	0
ENSG00000023191	0.00457116	0.0239934	-0.145484	0
ENSG00000023228	0.0982831	0.250324	-0.0522658	0
ENSG00000023287	0.0533638	0.161125	0.145211	0
ENSG00000023318	0.000575198	0.00421575	0.0940339	0
ENSG00000023330	1.83487e-15	1.3148e-13	-0.172046	0
ENSG00000023445	9.43896e-05	0.000895948	-0.196006	0
ENSG00000023516	1.70404e-06	2.62239e-05	-0.223029	0
ENSG00000023572	0.103235	0.258952	0.0539581	0
ENSG00000023608	0.122752	0.292155	0.0790081	0
ENSG00000023697	0.0084392	0.0389358	-0.120235	0
ENSG00000023734	0.82407	0.917724	-0.00495723	0
ENSG00000023839	4.86011e-15	3.23691e-13	-0.169031	0
ENSG00000023892	0.465715	0.679389	0.258457	0
ENSG00000023902	0.0707755	0.197294	-0.114653	0
ENSG00000023909	0.00555178	0.0280578	-0.0775892	0
ENSG00000024048	0.413339	0.635977	0.0295124	0
ENSG00000024422	0.0341205	0.115819	-0.118638	0
ENSG00000024862	0.186512	0.387987	0.932158	0
ENSG00000025039	0.151233	0.337614	0.0612512	0
ENSG00000025156	0.0187773	0.0728773	0.18061	0
ENSG00000025293	0.515419	0.719015	0.0540062	0
ENSG00000025423	0.601008	0.781608	-0.0288978	0
ENSG00000025434	0.0910976	0.236374	-0.122276	0
ENSG00000025708	0.229339	0.442762	0.0286835	0
ENSG00000025770	0.013419	0.0562371	0.110759	0
ENSG00000025772	0.301427	0.528016	0.0249343	0
ENSG00000025796	0.952921	0.980974	-0.00583814	0
ENSG00000025800	0.0453348	0.142736	-0.0773592	0
ENSG00000026025	0.0218878	0.0822575	-0.104231	0
ENSG00000026036	0.425984	0.645897	0.0678432	0
ENSG00000026103	0.0554867	0.165696	0.0514992	0
ENSG00000026297	0.44404	0.661554	0.0795942	0
ENSG00000026508	0.209989	0.418233	-0.064111	0
ENSG00000026652	0.429578	0.649031	0.35554	0
ENSG00000026950	0.140672	0.321479	-0.157204	0
ENSG00000027001	0.402997	0.627461	-0.0596879	0
ENSG00000027075	0.164928	0.358213	-0.349949	0
ENSG00000027697	0.317182	0.543855	-0.0342325	0
ENSG00000027847	0.000364841	0.00288199	-0.159509	0
ENSG00000027869	0.513908	0.717966	-0.202546	0
ENSG00000028116	0.000137787	0.00124109	-0.209214	0
ENSG00000028137	0.291755	0.51878	-0.093191	0
ENSG00000028203	0.000120095	0.001099	0.160421	0
ENSG00000028277	0.418756	0.640289	0.367444	0
ENSG00000028310	0.00660474	0.0321581	-0.113542	0
ENSG00000028528	0.170812	0.366782	0.0799509	0
ENSG00000028839	0.00279269	0.0159748	0.200534	0
ENSG00000029153	7.63597e-06	0.000100381	-0.221863	0
ENSG00000029363	0.00201538	0.0122441	0.116979	0
ENSG00000029364	0.0233398	0.0866406	0.0744389	0
ENSG00000029639	0.199978	0.405489	-0.0951731	0
ENSG00000029725	0.570314	0.76151	0.0279528	0
ENSG00000029993	0.013226	0.0555443	0.0972165	0
ENSG00000030066	0.83843	0.925263	-0.0127639	0
ENSG00000030110	4.45223e-11	1.72615e-09	0.159907	0
ENSG00000030419	0.0504732	0.154372	-0.590301	0
ENSG00000030582	0.0383155	0.126051	0.0585435	0
ENSG00000031003	0.514374	0.718307	0.034929	0
ENSG00000031081	0.125592	0.296821	0.29555	0
ENSG00000031691	0.480015	0.690337	-0.0982539	0
ENSG00000031698	0.318136	0.544855	-0.020337	0
ENSG00000031823	0.29647	0.523169	0.049205	0
ENSG00000032219	0.247692	0.466113	0.0905447	0
ENSG00000032389	0.820157	0.915406	-0.0140934	0
ENSG00000032444	0.0353478	0.118423	-0.109512	0
ENSG00000032742	0.00245587	0.0143866	-0.226894	0
ENSG00000033011	0.000413124	0.00319723	-0.137681	0
ENSG00000033030	0.294228	0.521321	0.043364	0
ENSG00000033050	0.156086	0.344921	-0.0513825	0
ENSG00000033100	0.834639	0.923089	-0.00573807	0
ENSG00000033122	0.366557	0.594724	-0.235549	0
ENSG00000033170	0.448214	0.664905	0.127381	0
ENSG00000033178	0.588005	0.773803	0.0459943	0
ENSG00000033327	0.995481	0.998672	0.000388411	0
ENSG00000033627	0.0288925	0.101969	-0.0934604	0
ENSG00000033800	0.88996	0.952697	-0.0113253	0
ENSG00000033867	0.018611	0.0724183	-0.231654	0
ENSG00000034152	0.00707298	0.0337681	0.0747039	0
ENSG00000034510	2.42983e-13	1.27873e-11	0.169256	0
ENSG00000034533	0.384788	0.611956	-0.114677	0
ENSG00000034677	0.664426	0.825058	0.0566701	0
ENSG00000034693	0.0564141	0.167582	-0.0924323	0
ENSG00000034713	0.128699	0.301715	0.0511093	0
ENSG00000035115	0.00295091	0.0166661	0.268999	0
ENSG00000035141	0.595868	0.778723	-0.0158444	0
ENSG00000035403	0.605724	0.785222	-0.0203763	0
ENSG00000035664	0.289802	0.517001	-0.0817896	0
ENSG00000035681	0.374161	0.602554	-0.0711966	0
ENSG00000035687	0.0121355	0.0517226	-0.0889883	0
ENSG00000035862	0.406722	0.630722	0.160802	0
ENSG00000035928	0.712229	0.856392	-0.0204977	0
ENSG00000036054	0.797045	0.904295	0.0111138	0
ENSG00000036257	1.61688e-05	0.00019411	0.180613	0
ENSG00000036448	0.806178	0.908676	-0.0484855	0
ENSG00000036473	0.0653039	0.186744	0.213267	0
ENSG00000036530	0.468776	0.682045	0.110963	0
ENSG00000036549	0.384134	0.611587	0.0394993	0
ENSG00000036672	1.03421e-24	2.0494e-22	-0.589418	1
ENSG00000037042	1.26447e-08	3.09864e-07	-0.326548	0
ENSG00000037241	0.0822691	0.219571	0.0505118	0
ENSG00000037280	0.8615	0.938824	-0.0469065	0
ENSG00000037474	0.399215	0.623994	-0.0221851	0
ENSG00000037637	0.188135	0.389997	0.0969925	0
ENSG00000037749	0.39001	0.616327	0.049644	0
ENSG00000037757	0.548616	0.74405	-0.0294661	0
ENSG00000037897	0.00577139	0.0289497	-0.170815	0
ENSG00000038002	0.860396	0.938194	0.0152028	0
ENSG00000038210	0.329178	0.556347	-0.0587048	0
ENSG00000038219	0.355932	0.584183	0.0504394	0
ENSG00000038274	0.0642394	0.184291	-0.0758267	0
ENSG00000038358	0.133621	0.310204	0.0746607	0
ENSG00000038382	1.84692e-07	3.56309e-06	-0.236998	0
ENSG00000038427	0.00497352	0.0256441	0.72783	1
ENSG00000038532	0.683305	0.837463	-0.0385344	0
ENSG00000039068	0.512551	0.716758	0.0350278	0
ENSG00000039123	0.270357	0.493517	-0.0606961	0
ENSG00000039139	0.0636436	0.182908	-0.276737	0
ENSG00000039319	0.0564309	0.167582	-0.194692	0
ENSG00000039523	0.0225737	0.084302	-0.118742	0
ENSG00000039537	0.269998	0.493006	0.109602	0
ENSG00000039560	9.2988e-13	4.53663e-11	-0.264432	0
ENSG00000039600	0.00247238	0.0144569	0.884799	1
ENSG00000039650	0.0241483	0.089088	-0.103536	0
ENSG00000039987	0.915811	0.964648	-0.0343047	0
ENSG00000040199	0.126057	0.297593	0.0529819	0
ENSG00000040275	0.823177	0.917378	0.0213896	0
ENSG00000040341	0.0108617	0.0472854	0.179709	0
ENSG00000040487	0.000751857	0.00529866	-0.114598	0
ENSG00000040531	0.00698241	0.0334608	-0.133781	0
ENSG00000040608	0.00013296	0.00120165	0.225175	0
ENSG00000040633	0.049113	0.151163	0.0613289	0
ENSG00000040933	0.00217695	0.0130576	-0.213848	0
ENSG00000041353	0.448834	0.66558	-0.254191	0
ENSG00000041357	0.0971068	0.248115	0.0443969	0
ENSG00000041515	0.209247	0.417353	-0.236405	0
ENSG00000041802	0.312009	0.538964	0.0436974	0
ENSG00000041880	0.0199869	0.076438	-0.151717	0
ENSG00000041982	0.0381341	0.125634	-0.36372	0
ENSG00000041988	0.611573	0.789765	0.0315206	0
ENSG00000042062	0.190445	0.392809	0.325449	0
ENSG00000042088	0.00151172	0.00964027	-0.204067	0
ENSG00000042286	0.422202	0.643193	-0.0346289	0
ENSG00000042304	0.791298	0.901364	-0.122664	0
ENSG00000042317	0.667054	0.826851	-0.0679993	0
ENSG00000042429	9.18244e-07	1.50395e-05	0.296683	0
ENSG00000042445	0.00178439	0.0110728	0.07124	0
ENSG00000042493	0.747077	0.877394	-0.0309763	0
ENSG00000042753	0.0698701	0.195483	0.0515661	0
ENSG00000042781	0.913546	0.963615	0.0331473	0
ENSG00000042832	0.263731	0.485619	0.363103	0
ENSG00000043093	0.720016	0.861269	-0.0216926	0
ENSG00000043143	0.138676	0.318302	0.0970932	0
ENSG00000043514	0.862828	0.939251	-0.00850099	0
ENSG00000043591	0.948786	0.979669	-0.0162311	0
ENSG00000044012	0.115756	0.280681	-0.426385	0
ENSG00000044090	0.905989	0.961139	-0.0101173	0
ENSG00000044115	0.126433	0.298174	0.0515524	0
ENSG00000044446	0.534547	0.733522	0.0577166	0
ENSG00000044459	0.332855	0.560438	-0.0786362	0
ENSG00000044574	4.15638e-13	2.12465e-11	0.136452	0
ENSG00000046604	0.0163744	0.0658215	-0.0565637	0
ENSG00000046647	1.04584e-07	2.14117e-06	-0.300514	0
ENSG00000046651	0.182621	0.382869	-0.130316	0
ENSG00000046653	0.793512	0.902662	0.0696151	0
ENSG00000046889	0.694959	0.843973	0.140249	0
ENSG00000047056	0.346712	0.574904	-0.0936832	0
ENSG00000047188	0.135455	0.312969	-0.143504	0
ENSG00000047230	0.00461344	0.0241757	-0.191018	0
ENSG00000047249	0.65296	0.816955	0.0194164	0
ENSG00000047315	0.172364	0.369079	-0.0592067	0
ENSG00000047346	0.00116094	0.00770039	0.267532	0
ENSG00000047365	0.610371	0.789199	-0.0593959	0
ENSG00000047410	0.997361	0.999166	0.000197647	0
ENSG00000047457	0.849208	0.931612	0.0129508	0
ENSG00000047578	0.237187	0.452738	0.106762	0
ENSG00000047579	0.587274	0.773285	-0.0371593	0
ENSG00000047597	0.818385	0.914495	-0.0181536	0
ENSG00000047621	0.003917	0.0211183	-0.277933	0
ENSG00000047634	0.17114	0.36729	0.0672638	0
ENSG00000047644	0.320795	0.547716	-0.062513	0
ENSG00000047662	0.728793	0.865995	0.118841	0
ENSG00000047849	0.0875484	0.229802	-0.0846636	0
ENSG00000047932	0.0608654	0.177208	-0.0729427	0
ENSG00000048028	0.0334792	0.114297	-0.20462	0
ENSG00000048052	0.757886	0.884329	0.0917749	0
ENSG00000048140	0.888805	0.952311	0.00461901	0
ENSG00000048162	0.106897	0.265275	0.127528	0
ENSG00000048342	0.801937	0.907152	-0.0319844	0
ENSG00000048392	1.95149e-05	0.000228471	0.274042	0
ENSG00000048405	0.00226722	0.0134782	0.173845	0
ENSG00000048471	0.0928675	0.239726	-0.210061	0
ENSG00000048540	0.320883	0.547808	0.127435	0
ENSG00000048544	0.000442854	0.00339134	-0.103778	0
ENSG00000048649	3.11982e-10	1.05646e-08	0.369082	0
ENSG00000048707	9.0874e-06	0.000117064	-0.305005	0
ENSG00000048828	0.326008	0.553203	0.0343891	0
ENSG00000048991	0.435209	0.6542	-0.0607915	0
ENSG00000049130	0.417642	0.639471	0.096567	0
ENSG00000049167	0.793142	0.902469	-0.0224542	0
ENSG00000049239	0.0641865	0.184205	-0.130433	0
ENSG00000049245	0.00242467	0.0142454	0.102295	0
ENSG00000049246	0.0124293	0.0527367	0.468516	0
ENSG00000049249	0.686044	0.839654	-0.160312	0
ENSG00000049323	0.000154679	0.0013793	-0.364283	0
ENSG00000049449	0.113862	0.277456	0.039172	0
ENSG00000049540	0.418601	0.640267	-0.166987	0
ENSG00000049541	0.705669	0.851247	-0.0256067	0
ENSG00000049618	0.00863143	0.0396064	-0.152213	0
ENSG00000049656	0.857022	0.936193	-0.00755483	0
ENSG00000049759	0.295368	0.522016	-0.0703772	0
ENSG00000049769	0.101959	0.256913	0.347875	0
ENSG00000049860	0.67963	0.834895	-0.0165781	0
ENSG00000049883	0.0173994	0.068681	-0.243008	0
ENSG00000050130	0.000114716	0.00105398	-0.15241	0
ENSG00000050165	0.645856	0.812687	-0.10151	0
ENSG00000050327	0.0135227	0.0565685	-0.0937642	0
ENSG00000050344	0.0133151	0.0558631	0.46519	0
ENSG00000050393	0.000776453	0.00544467	0.157339	0
ENSG00000050405	0.0260847	0.0944901	-0.128245	0
ENSG00000050426	9.76682e-06	0.000124517	-0.176718	0
ENSG00000050438	0.910283	0.962577	0.0241883	0
ENSG00000050730	0.75685	0.884068	-0.0927133	0
ENSG00000050748	0.334032	0.561261	0.0551917	0
ENSG00000050767	0.583834	0.77043	-0.214717	0
ENSG00000050820	0.0355231	0.118819	0.0563946	0
ENSG00000051009	0.811357	0.911279	0.0169226	0
ENSG00000051108	2.90657e-07	5.36862e-06	0.171067	0
ENSG00000051128	0.323853	0.550828	0.163698	0
ENSG00000051180	0.292224	0.519088	0.223307	0
ENSG00000051341	0.706994	0.852077	-0.134338	0
ENSG00000051382	0.00601307	0.0299925	-0.16792	0
ENSG00000051523	0.47084	0.683376	0.236646	0
ENSG00000051596	0.737602	0.871594	0.0142286	0
ENSG00000051620	0.927529	0.969257	0.0043636	0
ENSG00000051825	0.00146833	0.00941599	-0.266563	0
ENSG00000052126	0.193561	0.396743	-0.0792055	0
ENSG00000052344	0.88067	0.947555	0.00795599	0
ENSG00000052723	0.686726	0.839948	0.0269966	0
ENSG00000052749	0.0265873	0.0959426	-0.0616226	0
ENSG00000052795	0.000761414	0.00535794	-0.18617	0
ENSG00000052802	0.00560797	0.0282617	0.142047	0
ENSG00000052841	0.176266	0.374188	-0.0642961	0
ENSG00000053108	0.408964	0.632397	0.112656	0
ENSG00000053254	0.454732	0.670356	-0.0520764	0
ENSG00000053371	0.238487	0.4543	0.041059	0
ENSG00000053372	0.922406	0.967631	0.00337208	0
ENSG00000053438	0.0143836	0.059228	0.453917	0
ENSG00000053501	0.144752	0.32824	-0.0616441	0
ENSG00000053524	0.24717	0.46582	0.255372	0
ENSG00000053702	0.262467	0.484181	-0.323553	0
ENSG00000053747	0.0362566	0.120713	-0.158588	0
ENSG00000053770	0.470389	0.683092	0.0370914	0
ENSG00000053900	0.0433725	0.138184	-0.152093	0
ENSG00000054116	0.725061	0.863684	0.0133105	0
ENSG00000054118	0.771531	0.890642	-0.00765481	0
ENSG00000054148	0.80883	0.910224	0.011904	0
ENSG00000054179	0.546118	0.742167	0.178998	0
ENSG00000054219	0.201414	0.407371	-0.165948	0
ENSG00000054267	9.647e-07	1.57362e-05	0.231161	0
ENSG00000054277	0.00901011	0.0408997	0.114465	0
ENSG00000054282	0.169898	0.365825	-0.223856	0
ENSG00000054523	0.756453	0.884011	-0.0088512	0
ENSG00000054598	0.12235	0.291804	0.251228	0
ENSG00000054611	7.87479e-05	0.000762814	-0.17911	0
ENSG00000054654	0.086994	0.228983	-0.220756	0
ENSG00000054690	0.447192	0.663819	-0.102081	0
ENSG00000054793	0.1797	0.378783	-0.0434351	0
ENSG00000054938	0.495622	0.703132	0.0390634	0
ENSG00000054965	0.257746	0.478194	-0.0554553	0
ENSG00000054967	0.0394028	0.128871	0.166321	0
ENSG00000054983	0.792639	0.902316	-0.0337493	0
ENSG00000055044	0.00168126	0.0105373	0.0981302	0
ENSG00000055070	0.000219846	0.00187301	0.0950263	0
ENSG00000055130	0.0225642	0.0842914	0.0557734	0
ENSG00000055147	0.0207003	0.0785786	-0.204006	0
ENSG00000055163	0.917575	0.96558	0.0194164	0
ENSG00000055208	8.03197e-05	0.000776634	0.123199	0
ENSG00000055211	0.571743	0.762507	0.02518	0
ENSG00000055332	0.0196317	0.0753129	0.131932	0
ENSG00000055483	0.779404	0.895291	0.0141329	0
ENSG00000055609	0.823423	0.917449	0.0156273	0
ENSG00000055732	0.631575	0.803663	0.113944	0
ENSG00000055917	0.216941	0.42683	-0.0439282	0
ENSG00000055950	0.575213	0.765314	0.0174506	0
ENSG00000055955	0.115515	0.280335	0.0617144	0
ENSG00000055957	0.00677896	0.0327442	0.106372	0
ENSG00000056050	0.224735	0.436392	-0.08781	0
ENSG00000056097	3.24976e-05	0.000354782	0.144014	0
ENSG00000056277	0.00876385	0.0400537	0.201291	0
ENSG00000056558	1.31752e-24	2.5479e-22	-0.307897	0
ENSG00000056586	0.390522	0.616467	0.0442901	0
ENSG00000056736	0.877124	0.945714	-0.00593671	0
ENSG00000056972	8.45646e-10	2.62036e-08	-0.338939	0
ENSG00000056998	0.510316	0.715191	-0.0821914	0
ENSG00000057019	0.253717	0.473206	0.089635	0
ENSG00000057252	0.934828	0.972514	0.00759615	0
ENSG00000057294	2.44446e-09	6.83556e-08	-0.326823	0
ENSG00000057593	0.584898	0.771358	0.0347098	0
ENSG00000057608	0.883498	0.949453	-0.00340731	0
ENSG00000057663	0.0499385	0.153233	-0.0875766	0
ENSG00000057704	0.905271	0.960885	-0.0180327	0
ENSG00000057757	0.00263998	0.0152316	0.0711438	0
ENSG00000057935	0.382259	0.609483	-0.0716377	0
ENSG00000058056	0.443994	0.661554	-0.064125	0
ENSG00000058063	0.0784561	0.212786	0.0777224	0
ENSG00000058085	0.000384325	0.0030077	-0.0940858	0
ENSG00000058091	0.600629	0.781572	-0.0658179	0
ENSG00000058262	0.547159	0.742919	-0.0121376	0
ENSG00000058272	0.806269	0.908676	-0.0167618	0
ENSG00000058335	0.836739	0.924456	-0.0899471	0
ENSG00000058404	0.0192798	0.0742822	-0.187697	0
ENSG00000058453	0.0421008	0.13541	-0.116885	0
ENSG00000058600	1.54436e-34	7.08244e-32	-0.529618	1
ENSG00000058668	0.429702	0.649144	-0.139742	0
ENSG00000058673	0.00647169	0.0316955	0.071174	0
ENSG00000058729	2.21741e-07	4.22704e-06	0.273774	0
ENSG00000058799	0.195487	0.399002	0.0643697	0
ENSG00000058804	0.00337656	0.0186437	-0.147508	0
ENSG00000058866	0.842235	0.927264	-0.0313229	0
ENSG00000059122	0.875264	0.944562	0.00749409	0
ENSG00000059145	0.0863183	0.227711	-0.0955766	0
ENSG00000059377	0.258242	0.478518	-0.151808	0
ENSG00000059378	1.02786e-08	2.5698e-07	-0.176521	0
ENSG00000059573	0.0986695	0.250671	-0.0786885	0
ENSG00000059588	0.0573277	0.169491	-0.248006	0
ENSG00000059691	0.422075	0.643132	-0.0458728	0
ENSG00000059728	0.0573976	0.169604	0.119839	0
ENSG00000059758	0.547071	0.742897	0.0519887	0
ENSG00000059769	0.0124846	0.0529291	0.10943	0
ENSG00000059915	0.880217	0.947376	-0.0195598	0
ENSG00000060069	0.0284155	0.100795	0.0819484	0
ENSG00000060138	1.15977e-10	4.21163e-09	0.195033	0
ENSG00000060237	0.0989793	0.251141	0.0814452	0
ENSG00000060339	0.0250212	0.0915675	0.121136	0
ENSG00000060491	0.00937313	0.0421187	0.0685385	0
ENSG00000060566	2.78921e-09	7.70562e-08	0.209851	0
ENSG00000060642	0.196008	0.399574	-0.0867566	0
ENSG00000060656	0.582711	0.769781	-0.0423277	0
ENSG00000060688	0.743597	0.874688	-0.0128622	0
ENSG00000060749	0.870487	0.942665	0.00977778	0
ENSG00000060762	0.0449991	0.141958	0.105231	0
ENSG00000060971	0.789952	0.900406	-0.00845443	0
ENSG00000060982	0.759752	0.885148	0.0713839	0
ENSG00000061273	0.00177467	0.0110408	-0.126071	0
ENSG00000061337	0.904449	0.960521	0.0462906	0
ENSG00000061455	0.62131	0.796781	0.24218	0
ENSG00000061656	0.640577	0.809165	-0.0901847	0
ENSG00000061676	0.827845	0.91952	0.00883038	0
ENSG00000061794	0.349062	0.577132	0.0247539	0
ENSG00000061936	0.174281	0.37131	0.0443788	0
ENSG00000061938	0.301055	0.527484	0.0769792	0
ENSG00000061987	0.0100091	0.0442481	-0.175705	0
ENSG00000062038	0.678093	0.833773	0.105893	0
ENSG00000062096	0.72479	0.863632	0.231493	0
ENSG00000062194	0.000453729	0.00344724	0.107978	0
ENSG00000062282	0.0187679	0.0728699	-0.0739222	0
ENSG00000062370	0.421018	0.642373	-0.164171	0
ENSG00000062485	0.228425	0.441582	0.0342365	0
ENSG00000062582	0.0676091	0.191257	0.0576426	0
ENSG00000062598	0.925526	0.968424	-0.00536526	0
ENSG00000062650	0.119324	0.286504	0.0570405	0
ENSG00000062716	1.96259e-11	8.05664e-10	-0.24683	0
ENSG00000062725	0.018302	0.0714061	0.153941	0
ENSG00000062822	0.257922	0.478352	-0.0737772	0
ENSG00000063015	0.61177	0.789765	0.295928	0
ENSG00000063046	0.909926	0.962389	-0.00239378	0
ENSG00000063127	0.26922	0.492225	0.412368	0
ENSG00000063169	0.468038	0.68128	-0.0532054	0
ENSG00000063176	3.37267e-07	6.09626e-06	-0.222149	0
ENSG00000063177	0.0194925	0.0749219	0.0453304	0
ENSG00000063180	0.266812	0.489552	-0.315235	0
ENSG00000063241	0.316604	0.543161	0.0391109	0
ENSG00000063244	4.17667e-05	0.000442798	0.0953907	0
ENSG00000063245	0.972144	0.988275	0.00124333	0
ENSG00000063322	0.207811	0.415493	0.374351	0
ENSG00000063438	0.00542905	0.0275572	0.697857	1
ENSG00000063587	0.779605	0.895416	-0.0105914	0
ENSG00000063601	0.210696	0.419016	-0.0716969	0
ENSG00000063660	0.674818	0.831631	0.0180104	0
ENSG00000063761	0.00845924	0.0389946	-0.232301	0
ENSG00000063854	0.736324	0.870753	-0.0195879	0
ENSG00000063978	0.00744477	0.0351873	0.0906759	0
ENSG00000064012	0.000179089	0.00156822	-0.193266	0
ENSG00000064042	0.562307	0.754806	0.0459024	0
ENSG00000064102	1.42269e-05	0.000174317	-0.23852	0
ENSG00000064115	0.08655	0.228114	-0.0912866	0
ENSG00000064199	0.769056	0.889282	0.0451436	0
ENSG00000064225	5.48703e-07	9.43969e-06	-0.399179	0
ENSG00000064309	0.260896	0.481782	-0.205771	0
ENSG00000064313	0.846967	0.930377	-0.0112932	0
ENSG00000064393	0.102949	0.258719	-0.114961	0
ENSG00000064419	0.621902	0.797041	-0.0227964	0
ENSG00000064489	0.519513	0.722103	0.055144	0
ENSG00000064490	0.0546355	0.163947	-0.12593	0
ENSG00000064545	0.0775402	0.211164	-0.108185	0
ENSG00000064547	0.0272951	0.0979242	0.527643	0
ENSG00000064601	0.378888	0.606152	-0.0287611	0
ENSG00000064607	7.16946e-05	0.000702117	-0.135668	0
ENSG00000064651	0.0448247	0.141491	0.240641	0
ENSG00000064652	0.124484	0.295007	-0.117119	0
ENSG00000064655	0.219845	0.430556	-0.355936	0
ENSG00000064666	0.0556323	0.166007	-0.0726752	0
ENSG00000064687	0.635016	0.8059	0.0832247	0
ENSG00000064692	0.374545	0.603112	0.267299	0
ENSG00000064703	0.0546012	0.163919	0.0986273	0
ENSG00000064726	0.0304942	0.106266	0.0810566	0
ENSG00000064763	0.191668	0.394468	-0.342548	0
ENSG00000064787	0.962571	0.985094	0.00887479	0
ENSG00000064886	0.0873586	0.229454	-0.441702	0
ENSG00000064932	0.0521673	0.158428	-0.0816787	0
ENSG00000064933	6.68055e-07	1.1292e-05	-0.48226	1
ENSG00000064961	0.162304	0.354152	0.0556321	0
ENSG00000064989	0.32842	0.555666	0.254685	0
ENSG00000064995	0.0386935	0.127104	-0.0710014	0
ENSG00000064999	4.78096e-05	0.000497983	-0.175781	0
ENSG00000065000	0.469735	0.68276	0.0207242	0
ENSG00000065029	0.0222192	0.0832687	-0.16884	0
ENSG00000065054	0.995502	0.998672	-0.000248643	0
ENSG00000065057	0.596014	0.778723	0.0431653	0
ENSG00000065060	0.000286884	0.00235923	-0.117662	0
ENSG00000065135	0.00461733	0.0241852	0.0826536	0
ENSG00000065150	0.000425251	0.00327529	0.112101	0
ENSG00000065154	7.09344e-07	1.18725e-05	0.621416	1
ENSG00000065183	1.90051e-05	0.00022348	-0.16507	0
ENSG00000065243	0.333352	0.560804	0.0497203	0
ENSG00000065268	0.634633	0.805702	0.0222716	0
ENSG00000065308	0.0257526	0.0935194	-0.0898668	0
ENSG00000065320	4.26607e-05	0.000450491	-0.187064	0
ENSG00000065325	0.57742	0.766784	0.169983	0
ENSG00000065328	0.23012	0.443788	0.415504	0
ENSG00000065357	0.658157	0.820383	-0.0664654	0
ENSG00000065361	0.0586421	0.17235	0.156851	0
ENSG00000065413	0.00330446	0.018296	-0.425111	1
ENSG00000065427	0.0367979	0.122059	0.0489682	0
ENSG00000065457	6.09148e-11	2.31145e-09	-0.438214	1
ENSG00000065485	0.787064	0.898837	0.0116639	0
ENSG00000065491	0.000975308	0.00663614	0.184661	0
ENSG00000065518	0.764255	0.887325	0.010915	0
ENSG00000065526	0.000490848	0.00368859	0.188773	0
ENSG00000065534	6.53595e-06	8.78631e-05	-0.29585	0
ENSG00000065548	0.000244359	0.00205136	0.102965	0
ENSG00000065559	0.0191909	0.0739929	0.122528	0
ENSG00000065600	0.185475	0.386681	-0.124826	0
ENSG00000065613	0.61305	0.790684	0.0212673	0
ENSG00000065615	0.901064	0.958634	-0.00753499	0
ENSG00000065621	2.80557e-05	0.000311426	0.430242	1
ENSG00000065665	0.433434	0.652386	0.0843898	0
ENSG00000065717	0.405259	0.629406	0.210483	0
ENSG00000065802	0.358356	0.586164	0.0529861	0
ENSG00000065809	0.00888774	0.0404586	0.0805139	0
ENSG00000065833	0.00086308	0.00595073	-0.0864355	0
ENSG00000065882	0.63504	0.8059	-0.0239056	0
ENSG00000065883	0.00237474	0.014029	0.117899	0
ENSG00000065911	0.48922	0.697844	0.0910571	0
ENSG00000065923	0.998976	0.999537	-0.000231904	0
ENSG00000065970	0.25196	0.470868	0.0525494	0
ENSG00000065978	3.08504e-14	1.8546e-12	0.139957	0
ENSG00000065989	0.743503	0.874688	0.0504989	0
ENSG00000066027	0.870239	0.942665	0.00730981	0
ENSG00000066032	0.425454	0.645463	-0.276728	0
ENSG00000066044	0.00908983	0.0411684	0.0743149	0
ENSG00000066056	0.741777	0.873962	0.113085	0
ENSG00000066084	5.90767e-05	0.000595594	-0.138139	0
ENSG00000066117	0.150399	0.336409	-0.0525688	0
ENSG00000066135	0.00234909	0.013898	-0.129189	0
ENSG00000066136	0.000176711	0.00154909	0.153155	0
ENSG00000066185	0.889093	0.952311	0.0825489	0
ENSG00000066230	0.411252	0.634347	-0.184728	0
ENSG00000066248	0.00221778	0.013253	-0.23005	0
ENSG00000066279	0.310257	0.53726	0.216817	0
ENSG00000066294	0.640043	0.808923	-0.140817	0
ENSG00000066322	0.951504	0.980454	0.00172064	0
ENSG00000066379	0.655319	0.818562	0.0300154	0
ENSG00000066382	0.543706	0.740017	-0.228505	0
ENSG00000066422	0.00391816	0.0211183	-0.17135	0
ENSG00000066427	0.610618	0.789204	-0.0666357	0
ENSG00000066455	0.0244109	0.0898052	-0.101043	0
ENSG00000066468	0.699951	0.847013	0.0726817	0
ENSG00000066557	0.0223364	0.0836484	-0.127607	0
ENSG00000066583	0.502237	0.707886	0.0303975	0
ENSG00000066629	0.656223	0.819219	-0.0993962	0
ENSG00000066651	0.0172071	0.0681114	-0.159394	0
ENSG00000066654	0.288753	0.516006	-0.0440088	0
ENSG00000066697	0.955762	0.982134	0.00202483	0
ENSG00000066739	0.112121	0.274295	0.181211	0
ENSG00000066777	0.0309932	0.107515	-0.14897	0
ENSG00000066813	0.649004	0.814032	-0.0442308	0
ENSG00000066827	0.356702	0.585076	-0.0740162	0
ENSG00000066855	0.37614	0.603972	-0.0501794	0
ENSG00000066923	0.0623162	0.180223	0.216819	0
ENSG00000066926	0.0697749	0.195289	-0.0774208	0
ENSG00000066933	0.924272	0.968377	0.00948357	0
ENSG00000067048	0.659258	0.821246	-0.0183313	0
ENSG00000067057	0.00177955	0.0110626	-0.136055	0
ENSG00000067064	0.000343425	0.00274655	0.179682	0
ENSG00000067066	0.0121191	0.0516939	-0.0890335	0
ENSG00000067082	1.61187e-47	1.84801e-44	0.296231	0
ENSG00000067113	0.00220607	0.0131879	-0.144461	0
ENSG00000067141	0.729045	0.866166	0.0469386	0
ENSG00000067167	0.920529	0.96693	0.00439096	0
ENSG00000067177	0.000221213	0.00188266	-0.203374	0
ENSG00000067182	0.487658	0.696636	-0.0230086	0
ENSG00000067191	0.833578	0.922523	0.0858396	0
ENSG00000067208	0.859985	0.93789	-0.0182608	0
ENSG00000067221	0.00506261	0.02597	-0.147247	0
ENSG00000067225	2.10429e-10	7.27928e-09	0.142391	0
ENSG00000067248	0.59215	0.776473	-0.0231955	0
ENSG00000067334	0.000107792	0.00100068	0.11683	0
ENSG00000067365	0.00513605	0.0262795	-0.140168	0
ENSG00000067369	0.0246906	0.0906264	-0.211944	0
ENSG00000067445	0.871481	0.942851	-0.0176899	0
ENSG00000067533	0.77257	0.891055	0.022168	0
ENSG00000067560	0.0432839	0.138011	0.0408602	0
ENSG00000067596	0.0141799	0.0585696	0.128423	0
ENSG00000067601	0.104291	0.260744	-0.522579	0
ENSG00000067606	0.119039	0.285905	0.097783	0
ENSG00000067646	0.31606	0.542546	-0.093333	0
ENSG00000067704	0.0122885	0.0522911	-0.102098	0
ENSG00000067715	0.453083	0.668607	0.257619	0
ENSG00000067798	0.016363	0.0657923	-0.270887	0
ENSG00000067829	0.000372944	0.00293007	-0.124008	0
ENSG00000067836	0.335634	0.562521	-0.062462	0
ENSG00000067900	0.266691	0.489386	-0.0681296	0
ENSG00000067955	0.171305	0.367595	0.0840575	0
ENSG00000067992	0.142637	0.324661	0.182921	0
ENSG00000068001	8.56742e-12	3.75726e-10	-0.331106	0
ENSG00000068024	0.189189	0.391188	-0.20566	0
ENSG00000068028	2.6617e-07	4.96779e-06	0.140522	0
ENSG00000068078	0.0992158	0.251582	0.300797	0
ENSG00000068079	0.100084	0.253343	-0.120765	0
ENSG00000068097	0.762468	0.886454	0.034853	0
ENSG00000068120	0.254675	0.474499	-0.0350789	0
ENSG00000068137	0.314476	0.541419	-0.0653719	0
ENSG00000068305	0.00951179	0.0426225	-0.103932	0
ENSG00000068308	1.66437e-06	2.56626e-05	0.243191	0
ENSG00000068323	0.015379	0.0625248	0.0606143	0
ENSG00000068354	0.00646692	0.0316892	-0.151095	0
ENSG00000068366	0.323956	0.550886	0.180844	0
ENSG00000068383	0.401517	0.626007	-0.0541061	0
ENSG00000068394	0.427084	0.646831	0.0255696	0
ENSG00000068400	0.0109778	0.0476591	-0.136561	0
ENSG00000068438	0.222839	0.433918	-0.0497101	0
ENSG00000068489	0.668275	0.827533	-0.117889	0
ENSG00000068615	0.689444	0.84071	-0.100704	0
ENSG00000068650	0.511396	0.716079	-0.039379	0
ENSG00000068654	0.0366554	0.121762	-0.136714	0
ENSG00000068697	0.000102127	0.000959184	0.10571	0
ENSG00000068724	0.314157	0.541361	-0.0753921	0
ENSG00000068745	0.00122838	0.00807949	0.106407	0
ENSG00000068784	1.39712e-07	2.78229e-06	-0.460257	1
ENSG00000068793	0.641751	0.809743	-0.127589	0
ENSG00000068796	0.869594	0.942378	-0.00919885	0
ENSG00000068878	0.133441	0.309921	-0.0518488	0
ENSG00000068885	0.018153	0.0709458	-0.237107	0
ENSG00000068903	0.0543529	0.163238	0.0822493	0
ENSG00000068912	7.92036e-07	1.31332e-05	-0.247779	0
ENSG00000068971	0.0689263	0.193477	0.123485	0
ENSG00000068976	7.32656e-19	7.68618e-17	1.3642	1
ENSG00000069020	0.89282	0.954232	-0.00816813	0
ENSG00000069248	0.220607	0.431404	-0.107672	0
ENSG00000069275	0.414171	0.636658	0.0613991	0
ENSG00000069329	0.451405	0.667641	0.038854	0
ENSG00000069345	0.0435209	0.138522	0.0452896	0
ENSG00000069399	1.26134e-09	3.79133e-08	-0.219891	0
ENSG00000069424	0.0738926	0.203777	0.443054	0
ENSG00000069431	0.00708392	0.0338103	-0.185698	0
ENSG00000069482	0.0775394	0.211164	0.216462	0
ENSG00000069493	0.505733	0.710816	0.161029	0
ENSG00000069509	5.28111e-05	0.000540262	0.243567	0
ENSG00000069535	0.0251172	0.091835	-0.114645	0
ENSG00000069667	0.0726739	0.201362	0.117775	0
ENSG00000069702	0.162373	0.354239	-0.143738	0
ENSG00000069712	0.344978	0.573213	-0.146129	0
ENSG00000069764	0.0638032	0.183301	0.616979	0
ENSG00000069812	0.445998	0.663274	0.174308	0
ENSG00000069849	0.000423866	0.00326776	0.127462	0
ENSG00000069869	0.265485	0.487862	-0.0521927	0
ENSG00000069943	0.480402	0.690387	-0.0758278	0
ENSG00000069956	0.19548	0.399002	-0.0507213	0
ENSG00000069966	0.511799	0.716394	-0.0452064	0
ENSG00000069974	0.388389	0.615099	-0.0476219	0
ENSG00000069998	0.0462002	0.144553	-0.0566159	0
ENSG00000070010	1.03982e-06	1.68247e-05	0.158366	0
ENSG00000070018	0.23857	0.454353	0.140081	0
ENSG00000070019	0.427368	0.64714	0.359677	0
ENSG00000070047	0.402392	0.626945	0.124039	0
ENSG00000070061	0.281768	0.507431	-0.068586	0
ENSG00000070081	0.798894	0.905036	0.0384532	0
ENSG00000070087	0.913265	0.963492	0.00542009	0
ENSG00000070159	0.308588	0.535302	-0.0551328	0
ENSG00000070182	0.470609	0.683255	-0.147358	0
ENSG00000070214	0.834852	0.923261	-0.015624	0
ENSG00000070269	0.332296	0.559909	-0.0966686	0
ENSG00000070366	0.919805	0.966533	-0.00954722	0
ENSG00000070367	0.921168	0.966953	-0.00418943	0
ENSG00000070371	0.0674632	0.191049	-0.427251	0
ENSG00000070388	0.528862	0.729311	0.144707	0
ENSG00000070404	0.187418	0.389468	-0.0668612	0
ENSG00000070413	0.0391719	0.128237	-0.0764574	0
ENSG00000070423	0.000380489	0.0029835	0.0828986	0
ENSG00000070444	0.0520589	0.158197	-0.160023	0
ENSG00000070476	0.0570778	0.168877	-0.0694655	0
ENSG00000070495	6.74237e-40	4.16238e-37	0.384875	0
ENSG00000070501	0.277649	0.502826	0.0614507	0
ENSG00000070540	0.981109	0.992173	0.00205232	0
ENSG00000070610	0.665825	0.826029	-0.0148465	0
ENSG00000070614	0.456994	0.672103	-0.0398982	0
ENSG00000070669	0.000769868	0.00540558	-0.172483	0
ENSG00000070718	0.0502092	0.153653	-0.217828	0
ENSG00000070729	0.437907	0.656562	0.331122	0
ENSG00000070731	0.00051163	0.00379841	0.116935	0
ENSG00000070756	0.00262813	0.0151742	0.0640007	0
ENSG00000070759	0.000338622	0.00271625	0.309832	0
ENSG00000070761	0.000106242	0.000988576	0.26678	0
ENSG00000070770	0.00230878	0.0136999	0.103457	0
ENSG00000070778	0.407728	0.631337	-0.0518351	0
ENSG00000070785	0.0983141	0.250363	-0.0807324	0
ENSG00000070814	0.00184956	0.0114094	-0.0998707	0
ENSG00000070831	1.19062e-05	0.000148721	0.091592	0
ENSG00000070882	0.992558	0.997031	0.00221937	0
ENSG00000070950	0.846557	0.930129	-0.0211675	0
ENSG00000070961	0.200661	0.406566	0.0882959	0
ENSG00000071051	0.583907	0.77043	0.0344876	0
ENSG00000071054	0.0547501	0.16423	0.0462943	0
ENSG00000071073	0.85048	0.932512	-0.0252001	0
ENSG00000071082	0.106069	0.26371	0.0314906	0
ENSG00000071127	0.669821	0.828744	-0.0115075	0
ENSG00000071189	0.248116	0.466113	-0.112896	0
ENSG00000071205	0.00881304	0.0402212	-0.249307	0
ENSG00000071242	0.000475541	0.00359365	-0.296747	0
ENSG00000071243	1.37565e-05	0.00016933	0.226727	0
ENSG00000071246	0.564248	0.75681	-0.0886727	0
ENSG00000071282	2.26948e-21	3.22366e-19	-0.292819	0
ENSG00000071462	0.00447316	0.0235483	0.0858406	0
ENSG00000071537	0.499805	0.706034	-0.0557569	0
ENSG00000071539	0.422609	0.643332	-0.140996	0
ENSG00000071553	0.0490178	0.151066	0.0670772	0
ENSG00000071564	0.0343998	0.116463	0.126353	0
ENSG00000071575	0.927527	0.969257	0.0147447	0
ENSG00000071626	1.08672e-05	0.00013713	-0.100193	0
ENSG00000071655	0.654484	0.817904	-0.0132271	0
ENSG00000071794	0.276948	0.502293	-0.110368	0
ENSG00000071859	0.917198	0.965437	0.00291593	0
ENSG00000071889	0.0540168	0.162433	-0.0952447	0
ENSG00000071894	0.920889	0.966953	0.00628303	0
ENSG00000071909	0.245572	0.463671	0.307595	0
ENSG00000071967	0.140734	0.321479	0.161898	0
ENSG00000071994	0.000504902	0.00375891	-0.091063	0
ENSG00000072042	0.0435218	0.138522	-0.0508134	0
ENSG00000072062	0.0176782	0.0695613	0.0771349	0
ENSG00000072071	0.887967	0.951897	0.0291835	0
ENSG00000072080	0.00467055	0.0243795	0.304413	0
ENSG00000072110	1.8887e-08	4.46473e-07	-0.271442	0
ENSG00000072121	0.00793207	0.0370433	-0.136425	0
ENSG00000072133	0.609449	0.788321	-0.227039	0
ENSG00000072134	0.143057	0.325315	-0.120489	0
ENSG00000072135	0.000803713	0.00559913	-0.209134	0
ENSG00000072163	0.000122134	0.00111512	-0.309935	0
ENSG00000072195	0.122346	0.291804	-0.252935	0
ENSG00000072201	0.794573	0.903143	-0.0554462	0
ENSG00000072210	1.29473e-07	2.59771e-06	-0.226926	0
ENSG00000072274	0.184305	0.384946	-0.0468893	0
ENSG00000072310	0.457711	0.672715	0.028956	0
ENSG00000072364	0.00663096	0.0322331	0.116276	0
ENSG00000072401	0.545387	0.741677	0.0507152	0
ENSG00000072415	0.0251581	0.0919218	-0.09631	0
ENSG00000072422	0.0267109	0.0962155	-0.437533	0
ENSG00000072501	0.751158	0.880239	-0.0187387	0
ENSG00000072506	0.00128144	0.00838159	0.0840925	0
ENSG00000072518	8.17279e-08	1.70587e-06	0.163482	0
ENSG00000072609	0.0147255	0.0603882	-0.107258	0
ENSG00000072657	0.294152	0.521245	-0.398397	0
ENSG00000072682	0.769695	0.889508	-0.0111274	0
ENSG00000072736	0.0987003	0.250671	0.0594913	0
ENSG00000072756	0.00292018	0.0165449	-0.171554	0
ENSG00000072778	0.5205	0.722916	-0.0295577	0
ENSG00000072786	0.553441	0.748065	0.0512106	0
ENSG00000072803	0.639685	0.808667	0.0186246	0
ENSG00000072818	0.979986	0.992039	-0.00272201	0
ENSG00000072832	0.0686835	0.193139	-0.204901	0
ENSG00000072840	0.721536	0.86203	-0.0518381	0
ENSG00000072849	0.149475	0.335012	0.0600923	0
ENSG00000072858	0.942882	0.976294	-0.0196556	0
ENSG00000072864	0.753956	0.88216	0.02398	0
ENSG00000072954	0.693852	0.843202	0.0377484	0
ENSG00000072958	0.368353	0.596433	-0.0337443	0
ENSG00000073008	3.69857e-09	9.96069e-08	-0.112838	0
ENSG00000073009	2.89807e-06	4.1945e-05	-0.20008	0
ENSG00000073050	0.0128337	0.0541234	-0.20728	0
ENSG00000073060	0.0294624	0.103457	-0.0761844	0
ENSG00000073067	0.856791	0.936107	0.0681934	0
ENSG00000073111	0.0281604	0.100045	0.232897	0
ENSG00000073150	0.000216658	0.00185076	0.134985	0
ENSG00000073169	0.244918	0.462873	0.0353503	0
ENSG00000073331	0.152186	0.33905	-0.203907	0
ENSG00000073350	0.909303	0.962111	-0.0064564	0
ENSG00000073417	0.4943	0.701814	-0.0358669	0
ENSG00000073464	0.916753	0.965221	0.0124381	0
ENSG00000073536	0.0289128	0.101995	-0.0860397	0
ENSG00000073578	0.114701	0.278885	0.041195	0
ENSG00000073584	0.0682973	0.192424	-0.0555549	0
ENSG00000073605	1.57252e-07	3.1008e-06	0.331816	0
ENSG00000073614	0.366105	0.594539	-0.0617898	0
ENSG00000073670	0.0139529	0.0578253	-0.940305	0
ENSG00000073711	0.770605	0.890193	-0.0314752	0
ENSG00000073712	0.823073	0.917377	0.00712469	0
ENSG00000073734	0.116199	0.281229	0.218697	0
ENSG00000073737	0.0799727	0.215666	0.180898	0
ENSG00000073792	0.980664	0.992151	0.00737583	0
ENSG00000073803	0.475395	0.687253	0.0293202	0
ENSG00000073849	0.322724	0.549606	-0.056767	0
ENSG00000073910	0.170809	0.366782	-0.119182	0
ENSG00000073921	0.754423	0.882469	0.00847051	0
ENSG00000073969	0.0517716	0.157503	-0.47554	0
ENSG00000074054	0.169509	0.365355	-0.0821774	0
ENSG00000074071	0.00772681	0.0362383	0.0733824	0
ENSG00000074201	0.283051	0.508912	-0.0324841	0
ENSG00000074219	0.0101507	0.0446869	-0.151463	0
ENSG00000074266	0.206627	0.414054	0.0593555	0
ENSG00000074276	0.101809	0.256652	0.0728914	0
ENSG00000074319	0.512167	0.716596	0.0277824	0
ENSG00000074356	0.613959	0.791158	0.0307575	0
ENSG00000074410	0.00227609	0.0135241	-0.175355	0
ENSG00000074416	0.00923133	0.0416799	-0.118566	0
ENSG00000074527	0.00643128	0.0315612	-0.094245	0
ENSG00000074582	0.0527987	0.159895	-0.0701661	0
ENSG00000074590	0.0428199	0.136967	0.258023	0
ENSG00000074603	0.590616	0.775459	0.0338322	0
ENSG00000074621	0.865548	0.940893	-0.0214553	0
ENSG00000074657	0.466161	0.679658	-0.0919207	0
ENSG00000074660	0.576156	0.765934	-0.344574	0
ENSG00000074695	0.547975	0.743606	-0.0305791	0
ENSG00000074696	0.600786	0.781608	0.0170959	0
ENSG00000074706	0.439449	0.657923	0.348157	0
ENSG00000074755	0.372863	0.601369	-0.0562392	0
ENSG00000074800	0.200849	0.406587	0.0229938	0
ENSG00000074842	0.306249	0.533049	0.02467	0
ENSG00000074855	0.0378447	0.12486	-0.123265	0
ENSG00000074935	0.00771827	0.0362134	-0.14083	0
ENSG00000074964	4.36848e-35	2.1248e-32	-0.427679	1
ENSG00000074966	0.237456	0.453037	0.231793	0
ENSG00000075073	0.162787	0.354722	1.3705	0
ENSG00000075089	0.071128	0.198001	0.134087	0
ENSG00000075131	0.14264	0.324661	-0.120871	0
ENSG00000075142	0.111384	0.2732	-0.0558403	0
ENSG00000075151	0.00181542	0.011242	-0.199208	0
ENSG00000075188	0.144527	0.327842	-0.0833531	0
ENSG00000075218	0.625947	0.799752	0.0855983	0
ENSG00000075234	0.00557104	0.0281286	0.106839	0
ENSG00000075239	0.158138	0.348387	-0.0538638	0
ENSG00000075240	0.0517323	0.157467	-0.253074	0
ENSG00000075275	0.469164	0.682548	-0.0587002	0
ENSG00000075292	0.484737	0.694131	0.0375985	0
ENSG00000075303	0.0617256	0.179031	-0.267601	0
ENSG00000075336	0.0115808	0.0498079	0.091255	0
ENSG00000075391	0.765105	0.887655	-0.0151137	0
ENSG00000075399	0.0529651	0.160253	-0.126811	0
ENSG00000075407	0.872559	0.943571	-0.0132268	0
ENSG00000075413	0.107814	0.266603	0.0626297	0
ENSG00000075415	0.0185003	0.072105	0.0538417	0
ENSG00000075420	5.77581e-08	1.2545e-06	-0.180019	0
ENSG00000075426	0.0627739	0.181122	-0.0992294	0
ENSG00000075461	0.0923108	0.238555	-0.435243	0
ENSG00000075539	0.360583	0.588841	-0.0646526	0
ENSG00000075568	0.0521278	0.158377	-0.121903	0
ENSG00000075618	0.00128043	0.00837841	0.62819	1
ENSG00000075624	0.00586726	0.0293931	-0.0668716	0
ENSG00000075643	7.64634e-10	2.39242e-08	-0.347204	0
ENSG00000075651	0.517378	0.720558	-0.0701438	0
ENSG00000075702	0.700424	0.847238	0.0633553	0
ENSG00000075711	1.70772e-06	2.62554e-05	-0.268526	0
ENSG00000075785	1.22738e-05	0.0001526	0.104731	0
ENSG00000075790	0.0324846	0.111603	-0.0820982	0
ENSG00000075826	0.104054	0.260272	-0.27319	0
ENSG00000075856	0.166147	0.360236	0.0578105	0
ENSG00000075884	0.405966	0.630128	0.212072	0
ENSG00000075886	0.916253	0.964949	-0.0285434	0
ENSG00000075914	0.655088	0.818465	-0.0162799	0
ENSG00000075945	0.436346	0.65511	0.0372949	0
ENSG00000075975	0.124937	0.295777	0.0594993	0
ENSG00000076003	0.341864	0.569986	-0.0847168	0
ENSG00000076043	0.270987	0.494387	0.350395	0
ENSG00000076053	2.94848e-09	8.10376e-08	0.281475	0
ENSG00000076067	0.538802	0.736465	0.0590165	0
ENSG00000076108	0.000542798	0.00399837	0.152586	0
ENSG00000076201	0.998018	0.999388	-0.000135482	0
ENSG00000076242	0.0348467	0.117333	-0.131647	0
ENSG00000076248	0.523761	0.725545	0.0241292	0
ENSG00000076258	0.0135723	0.0567166	-0.472439	0
ENSG00000076321	0.616666	0.793245	-0.0349386	0
ENSG00000076351	0.97714	0.990409	-0.00622526	0
ENSG00000076356	0.480129	0.690337	0.0611178	0
ENSG00000076382	2.98229e-07	5.4915e-06	0.676426	1
ENSG00000076513	0.235634	0.450902	0.0642921	0
ENSG00000076554	0.207461	0.415103	-0.0562294	0
ENSG00000076555	0.301058	0.527484	-0.103091	0
ENSG00000076604	1.3225e-20	1.71189e-18	0.304896	0
ENSG00000076641	0.454729	0.670356	0.175211	0
ENSG00000076650	0.574115	0.76455	0.0500682	0
ENSG00000076662	0.366385	0.594626	0.058746	0
ENSG00000076685	0.0128488	0.0541588	0.164108	0
ENSG00000076706	0.750126	0.879623	-0.0367952	0
ENSG00000076770	0.143139	0.325337	0.0999146	0
ENSG00000076826	1.81105e-30	5.93248e-28	0.283877	0
ENSG00000076864	0.0145956	0.0599781	-0.107803	0
ENSG00000076924	0.546812	0.742734	0.0167312	0
ENSG00000076928	0.00979613	0.0435272	-0.0936443	0
ENSG00000076944	0.0609048	0.177291	0.0866324	0
ENSG00000076984	0.652686	0.816799	0.0142781	0
ENSG00000077044	0.433383	0.652386	-0.056499	0
ENSG00000077092	0.546712	0.742711	0.0652628	0
ENSG00000077097	0.887194	0.95137	0.0122374	0
ENSG00000077147	0.904784	0.960749	0.00720968	0
ENSG00000077150	0.0171843	0.0680546	0.0582031	0
ENSG00000077152	7.02304e-08	1.48976e-06	-0.454123	1
ENSG00000077157	0.453033	0.668607	0.077683	0
ENSG00000077232	0.0120766	0.0515536	-0.153943	0
ENSG00000077235	0.445721	0.662984	-0.0466511	0
ENSG00000077238	0.139529	0.319619	0.0763114	0
ENSG00000077254	0.546084	0.742167	-0.0324664	0
ENSG00000077264	0.95699	0.982516	-0.0169475	0
ENSG00000077279	0.426718	0.646461	-0.266063	0
ENSG00000077312	0.00900294	0.0408787	-0.127079	0
ENSG00000077348	0.486392	0.695384	-0.037662	0
ENSG00000077380	0.0986527	0.250671	-0.0582816	0
ENSG00000077420	2.33053e-24	4.45326e-22	-0.457856	1
ENSG00000077454	4.66231e-10	1.52413e-08	0.347196	0
ENSG00000077458	0.307246	0.534106	0.16235	0
ENSG00000077463	1.77666e-05	0.000210303	0.169544	0
ENSG00000077514	0.275351	0.500132	-0.115795	0
ENSG00000077549	0.218626	0.42873	-0.0277281	0
ENSG00000077585	0.314455	0.541419	-0.0694549	0
ENSG00000077616	0.872452	0.943571	0.0458194	0
ENSG00000077684	0.00162965	0.0102458	-0.29174	0
ENSG00000077713	0.12182	0.290972	-0.0762504	0
ENSG00000077721	0.00911075	0.0412283	0.0856469	0
ENSG00000077782	0.114004	0.277731	-0.214912	0
ENSG00000077800	0.385359	0.612415	0.296263	0
ENSG00000077809	0.499855	0.706034	-0.0982726	0
ENSG00000077935	0.655833	0.81895	0.147468	0
ENSG00000077942	0.0318795	0.109877	-0.361657	0
ENSG00000077984	0.810603	0.91095	-0.096831	0
ENSG00000078018	0.0490355	0.151066	-0.280487	0
ENSG00000078043	0.421549	0.642826	-0.0659326	0
ENSG00000078061	0.418671	0.640289	-0.0249307	0
ENSG00000078070	0.110228	0.271178	-0.0658875	0
ENSG00000078081	0.497423	0.704379	0.223295	0
ENSG00000078114	0.0344937	0.116647	-0.370889	0
ENSG00000078124	0.58021	0.768671	0.0690575	0
ENSG00000078140	0.150958	0.337225	0.0378777	0
ENSG00000078142	0.62098	0.796591	0.0291194	0
ENSG00000078177	0.785722	0.898711	0.0327958	0
ENSG00000078237	9.2321e-08	1.90959e-06	0.343936	0
ENSG00000078246	0.480281	0.690337	0.0399574	0
ENSG00000078269	0.636242	0.806596	-0.0221307	0
ENSG00000078295	0.482991	0.692433	-0.146112	0
ENSG00000078304	0.987825	0.994953	-0.000646086	0
ENSG00000078319	0.571157	0.762181	0.0576346	0
ENSG00000078369	0.00601786	0.030007	0.073829	0
ENSG00000078401	0.358204	0.586148	0.0670649	0
ENSG00000078403	0.471126	0.683424	-0.0466868	0
ENSG00000078487	0.0137764	0.057331	-0.24207	0
ENSG00000078618	0.00380461	0.0205824	-0.0946157	0
ENSG00000078668	0.00191142	0.0117279	-0.0853887	0
ENSG00000078674	0.793063	0.902469	-0.0163823	0
ENSG00000078687	0.0420264	0.135341	0.181891	0
ENSG00000078699	0.356898	0.585173	-0.0706457	0
ENSG00000078747	0.0505504	0.154579	-0.06881	0
ENSG00000078795	0.844475	0.928682	0.0614168	0
ENSG00000078804	7.41899e-18	7.04629e-16	0.284561	0
ENSG00000078808	3.48339e-05	0.000377019	0.08292	0
ENSG00000078814	0.137884	0.316982	0.371445	0
ENSG00000078900	0.628149	0.801063	0.0948086	0
ENSG00000078902	0.18177	0.381934	0.0636662	0
ENSG00000078967	0.242012	0.459211	-0.0585388	0
ENSG00000079101	0.774071	0.892252	0.143041	0
ENSG00000079112	0.410663	0.633804	0.264992	0
ENSG00000079134	0.123505	0.293199	-0.119124	0
ENSG00000079150	0.753686	0.882057	0.0535481	0
ENSG00000079156	0.701397	0.848133	0.0331089	0
ENSG00000079215	0.588821	0.77436	0.232776	0
ENSG00000079246	0.478338	0.689531	-0.0197141	0
ENSG00000079257	0.582446	0.769781	-0.168941	0
ENSG00000079263	0.637882	0.807719	0.174958	0
ENSG00000079277	0.303796	0.530641	0.057227	0
ENSG00000079308	4.00545e-05	0.00042747	-0.18187	0
ENSG00000079313	0.195428	0.399002	0.0582172	0
ENSG00000079332	0.0528896	0.160085	0.0781264	0
ENSG00000079335	0.0113737	0.0491413	0.510516	1
ENSG00000079337	0.997793	0.999388	-0.000656703	0
ENSG00000079385	0.0138277	0.0574511	0.124784	0
ENSG00000079387	0.0686169	0.193121	-0.146071	0
ENSG00000079393	0.118101	0.28421	-0.260858	0
ENSG00000079432	1.14312e-06	1.82934e-05	0.273543	0
ENSG00000079435	0.48367	0.692913	-0.174631	0
ENSG00000079459	8.30796e-11	3.0797e-09	0.162426	0
ENSG00000079462	0.17417	0.37131	0.155041	0
ENSG00000079482	0.91719	0.965437	0.0115191	0
ENSG00000079557	0.000185587	0.00161718	-0.226188	0
ENSG00000079616	0.035214	0.118123	0.0700521	0
ENSG00000079691	0.00189202	0.0116177	-0.198938	0
ENSG00000079739	0.589332	0.774723	-0.0170461	0
ENSG00000079785	0.00397079	0.0213518	-0.133273	0
ENSG00000079805	0.384833	0.611956	0.0283638	0
ENSG00000079819	0.45065	0.667296	-0.139914	0
ENSG00000079841	0.291623	0.51871	-0.429584	0
ENSG00000079931	0.209141	0.417269	0.345412	0
ENSG00000079950	0.768164	0.889063	-0.0144724	0
ENSG00000079974	0.92927	0.970191	-0.00624286	0
ENSG00000079999	0.370317	0.598646	0.0383949	0
ENSG00000080007	0.150608	0.336686	-0.452518	0
ENSG00000080031	0.0515905	0.157161	0.134297	0
ENSG00000080189	0.114287	0.278195	-0.0613676	0
ENSG00000080200	0.396578	0.62181	0.0940498	0
ENSG00000080293	0.18671	0.388299	-0.448425	0
ENSG00000080298	0.116062	0.281054	0.430251	0
ENSG00000080345	0.366836	0.594988	0.0371672	0
ENSG00000080371	1.75378e-05	0.000207902	0.218427	0
ENSG00000080493	0.00142886	0.00920087	-0.218728	0
ENSG00000080503	0.130434	0.304683	-0.109673	0
ENSG00000080546	8.94665e-08	1.85533e-06	0.277914	0
ENSG00000080561	0.949437	0.979901	0.00400663	0
ENSG00000080573	0.158597	0.348958	0.196484	0
ENSG00000080603	0.907549	0.961713	0.00847336	0
ENSG00000080608	0.00608185	0.0302697	-0.12288	0
ENSG00000080618	3.40817e-05	0.000369626	0.141612	0
ENSG00000080644	0.534244	0.733494	0.222352	0
ENSG00000080709	0.965918	0.985854	-0.00701941	0
ENSG00000080802	2.76411e-06	4.02237e-05	0.16617	0
ENSG00000080815	0.00236032	0.0139593	0.114686	0
ENSG00000080819	0.305914	0.532736	-0.0764385	0
ENSG00000080822	0.00830046	0.0384172	0.137856	0
ENSG00000080823	0.434947	0.653989	0.0925548	0
ENSG00000080824	1.31017e-05	0.000162014	0.0960727	0
ENSG00000080839	0.904748	0.960749	-0.0302015	0
ENSG00000080845	0.00871423	0.039861	-0.0917255	0
ENSG00000080910	0.000336242	0.00269986	0.221104	0
ENSG00000080947	0.577993	0.767104	-0.0780412	0
ENSG00000080986	0.865644	0.940893	0.047442	0
ENSG00000081014	0.339077	0.566517	-0.073953	0
ENSG00000081019	0.865285	0.940777	0.243729	0
ENSG00000081026	0.584343	0.770817	-0.0380313	0
ENSG00000081041	0.665397	0.825561	0.024796	0
ENSG00000081051	0.298981	0.525508	-0.11635	0
ENSG00000081052	0.0842468	0.223512	0.528447	0
ENSG00000081059	0.409789	0.633246	0.112606	0
ENSG00000081087	0.21592	0.425618	0.0833093	0
ENSG00000081138	0.350513	0.578814	0.350301	0
ENSG00000081148	0.189791	0.391815	0.488373	0
ENSG00000081154	0.088754	0.231905	0.0524474	0
ENSG00000081177	9.53351e-06	0.000122125	-0.170394	0
ENSG00000081181	0.145576	0.329569	0.14563	0
ENSG00000081237	0.257413	0.477879	-0.205966	0
ENSG00000081307	0.00993227	0.0439666	-0.114881	0
ENSG00000081320	0.00130125	0.00849036	0.487688	1
ENSG00000081377	0.10982	0.270481	-0.108864	0
ENSG00000081386	0.403112	0.62758	-0.075336	0
ENSG00000081479	NA	NA	0.0218845	0
ENSG00000081665	0.604412	0.784142	0.0775951	0
ENSG00000081692	0.373647	0.601907	-0.188628	0
ENSG00000081721	0.00461975	0.0241852	0.125293	0
ENSG00000081760	0.468396	0.681739	0.0304198	0
ENSG00000081791	0.000469594	0.00355205	-0.132317	0
ENSG00000081803	0.30515	0.53223	-0.0956248	0
ENSG00000081870	0.469255	0.68256	-0.0521601	0
ENSG00000081913	0.0724885	0.200987	-0.1357	0
ENSG00000081923	1.75636e-07	3.40888e-06	-0.260524	0
ENSG00000082014	0.225169	0.437077	0.15853	0
ENSG00000082068	0.0662618	0.188676	-0.180445	0
ENSG00000082074	0.14965	0.335291	0.521501	0
ENSG00000082146	0.55035	0.745709	0.0314216	0
ENSG00000082153	0.00482181	0.0250307	0.0696277	0
ENSG00000082196	0.0486694	0.150258	-0.587476	0
ENSG00000082212	0.467182	0.680572	-0.0351508	0
ENSG00000082213	0.804481	0.908068	0.0162397	0
ENSG00000082258	1.56537e-06	2.42293e-05	0.272341	0
ENSG00000082269	0.281605	0.507311	0.0637251	0
ENSG00000082293	0.288589	0.515772	0.282763	0
ENSG00000082438	0.63822	0.807829	-0.0443414	0
ENSG00000082458	0.541205	0.738366	0.238445	0
ENSG00000082512	0.0140213	0.0580189	-0.295816	0
ENSG00000082515	4.98426e-05	0.000515812	0.190154	0
ENSG00000082516	0.00742144	0.0351184	-0.175044	0
ENSG00000082641	0.0209862	0.0794798	-0.0974122	0
ENSG00000082701	0.0365624	0.121529	0.0766839	0
ENSG00000082781	0.00543663	0.0275801	-0.15905	0
ENSG00000082805	0.550022	0.745453	-0.0412907	0
ENSG00000082898	0.29602	0.522824	0.0404161	0
ENSG00000082996	0.741124	0.873854	0.0168375	0
ENSG00000083093	0.336919	0.563908	-0.0558918	0
ENSG00000083097	0.0788216	0.213422	-0.152296	0
ENSG00000083099	1.16412e-06	1.85923e-05	-0.24719	0
ENSG00000083123	0.0114372	0.049362	-0.253458	0
ENSG00000083168	1.43271e-06	2.23484e-05	0.196968	0
ENSG00000083223	0.0603941	0.176124	-0.0652798	0
ENSG00000083290	0.665272	0.825534	-0.0710363	0
ENSG00000083312	0.771617	0.890642	-0.0095241	0
ENSG00000083444	2.49607e-12	1.16806e-10	-0.281931	0
ENSG00000083454	0.477966	0.689423	0.15593	0
ENSG00000083457	0.921883	0.967396	-0.00484552	0
ENSG00000083520	0.0732805	0.202726	0.0542192	0
ENSG00000083535	0.0421246	0.135418	-0.270426	0
ENSG00000083544	0.0104985	0.0459662	-0.210087	0
ENSG00000083635	0.973824	0.989002	-0.00148628	0
ENSG00000083642	0.256344	0.476444	-0.0712035	0
ENSG00000083750	0.0126098	0.0533755	-0.271602	0
ENSG00000083799	2.28218e-06	3.38188e-05	0.120826	0
ENSG00000083807	0.540842	0.738097	0.0364642	0
ENSG00000083812	2.42189e-07	4.57337e-06	0.269969	0
ENSG00000083814	0.375019	0.60333	-0.206148	0
ENSG00000083817	6.13787e-05	0.000614591	0.253253	0
ENSG00000083828	0.0233402	0.0866406	-0.155275	0
ENSG00000083838	0.975197	0.989848	0.0024279	0
ENSG00000083844	0.914614	0.964045	-0.00833479	0
ENSG00000083845	4.77646e-07	8.32432e-06	0.0925457	0
ENSG00000083857	0.149483	0.335012	0.120643	0
ENSG00000083896	1.3451e-10	4.81925e-09	0.30908	0
ENSG00000083937	0.000732207	0.00518262	0.0990708	0
ENSG00000084070	0.388078	0.614908	0.0401781	0
ENSG00000084072	0.018268	0.0713082	0.0859361	0
ENSG00000084073	0.0845274	0.224145	-0.0628837	0
ENSG00000084090	0.697288	0.845412	-0.0106915	0
ENSG00000084092	0.771945	0.890642	0.00959596	0
ENSG00000084093	0.213301	0.422176	0.151034	0
ENSG00000084110	0.0762343	0.208705	0.307168	0
ENSG00000084112	0.0105996	0.0463015	-0.153739	0
ENSG00000084207	0.0654194	0.187007	0.55479	0
ENSG00000084234	0.0371117	0.122795	0.0574031	0
ENSG00000084444	0.37552	0.603474	-0.0828006	0
ENSG00000084453	0.539463	0.737055	-0.124596	0
ENSG00000084463	0.979562	0.992029	0.00122737	0
ENSG00000084623	0.0972795	0.248359	0.0365848	0
ENSG00000084636	0.0809786	0.217356	-0.390296	0
ENSG00000084652	0.0515813	0.157161	0.0404419	0
ENSG00000084674	0.0430868	0.137602	-0.13653	0
ENSG00000084676	0.0802566	0.215996	0.115943	0
ENSG00000084693	0.664145	0.825058	-0.0360075	0
ENSG00000084710	0.936008	0.973125	0.00786859	0
ENSG00000084731	0.304225	0.531004	-0.253806	0
ENSG00000084733	0.124597	0.295188	0.036203	0
ENSG00000084734	0.0256544	0.0933105	-0.147003	0
ENSG00000084754	0.255912	0.475918	0.0360443	0
ENSG00000084764	8.5716e-06	0.000111313	-0.134748	0
ENSG00000084774	6.79337e-12	3.05435e-10	-0.343056	0
ENSG00000085063	0.00200971	0.0122189	0.0697069	0
ENSG00000085117	0.197781	0.402057	0.0997868	0
ENSG00000085185	4.06477e-07	7.20923e-06	0.478396	1
ENSG00000085224	1.79822e-05	0.000212542	-0.249032	0
ENSG00000085231	0.582612	0.769781	-0.0221705	0
ENSG00000085274	0.770416	0.890149	-0.0155531	0
ENSG00000085365	0.781882	0.896877	0.0828347	0
ENSG00000085377	0.111485	0.273322	0.0564423	0
ENSG00000085382	0.128759	0.301757	-0.259445	0
ENSG00000085415	0.451236	0.667541	-0.0359679	0
ENSG00000085433	0.376478	0.603972	0.0866038	0
ENSG00000085449	0.37459	0.603125	-0.0510284	0
ENSG00000085465	0.000176589	0.00154887	0.352785	0
ENSG00000085491	0.526488	0.727224	0.108605	0
ENSG00000085511	0.355409	0.583657	0.110961	0
ENSG00000085514	0.29663	0.523267	0.347405	0
ENSG00000085552	0.828854	0.919987	0.0266787	0
ENSG00000085563	0.106509	0.264598	0.111899	0
ENSG00000085644	0.00692527	0.0332807	-0.293031	0
ENSG00000085662	0.692884	0.842608	-0.0727761	0
ENSG00000085719	0.263986	0.485755	-0.0528093	0
ENSG00000085721	0.367645	0.595647	0.165097	0
ENSG00000085733	0.0430739	0.137588	-0.0518146	0
ENSG00000085741	0.868171	0.941877	-0.0321927	0
ENSG00000085760	8.48735e-06	0.000110308	-0.160289	0
ENSG00000085788	0.412983	0.635917	-0.0774775	0
ENSG00000085831	0.195323	0.398974	0.184553	0
ENSG00000085832	0.133378	0.309834	-0.0869044	0
ENSG00000085840	0.0717542	0.199497	0.236272	0
ENSG00000085871	0.0817238	0.218559	-0.0706197	0
ENSG00000085872	0.20281	0.409266	0.0476724	0
ENSG00000085978	0.0232926	0.0865039	0.08989	0
ENSG00000085982	0.00419505	0.0223555	-0.192345	0
ENSG00000085998	0.00031251	0.00253722	-0.132292	0
ENSG00000086015	0.292033	0.519078	-0.0470303	0
ENSG00000086061	1.17747e-23	2.12355e-21	0.230754	0
ENSG00000086062	0.000367442	0.00289635	-0.0849831	0
ENSG00000086065	0.00258499	0.0150006	0.11221	0
ENSG00000086102	1.09466e-11	4.68543e-10	-0.197692	0
ENSG00000086189	4.45928e-15	3.00739e-13	-0.283984	0
ENSG00000086200	0.912596	0.963492	0.00932862	0
ENSG00000086205	0.331089	0.55846	0.22015	0
ENSG00000086232	0.321903	0.548792	-0.0593932	0
ENSG00000086289	0.00138341	0.00894284	-0.117283	0
ENSG00000086300	1.06057e-05	0.000134146	-0.208241	0
ENSG00000086475	0.484819	0.694186	-0.0292102	0
ENSG00000086504	0.431555	0.650825	0.0226084	0
ENSG00000086544	0.00010901	0.00101024	0.137927	0
ENSG00000086570	0.209439	0.417603	0.288165	0
ENSG00000086589	0.000913593	0.00625793	0.116916	0
ENSG00000086598	0.0899746	0.234369	0.0479237	0
ENSG00000086619	0.781839	0.896877	-0.0377663	0
ENSG00000086666	0.733113	0.868903	0.0114805	0
ENSG00000086696	0.0103455	0.0454325	0.176347	0
ENSG00000086712	0.0206157	0.0783759	0.0724383	0
ENSG00000086730	0.0998318	0.252944	0.269118	0
ENSG00000086758	0.829591	0.920429	-0.00876781	0
ENSG00000086827	0.00595948	0.0297529	0.0945555	0
ENSG00000086848	0.903332	0.959906	-0.0177178	0
ENSG00000086991	0.415558	0.637557	-0.243454	0
ENSG00000087008	6.4527e-10	2.05094e-08	-0.338461	0
ENSG00000087053	0.305781	0.532678	0.069589	0
ENSG00000087074	5.46717e-63	1.09692e-59	0.614893	1
ENSG00000087076	0.558565	0.751889	0.120762	0
ENSG00000087077	0.217788	0.427847	-0.0339092	0
ENSG00000087085	0.00157121	0.00994032	0.119021	0
ENSG00000087086	0.888264	0.952152	0.00336537	0
ENSG00000087087	0.227144	0.439952	0.0922416	0
ENSG00000087088	0.191416	0.394052	0.0472644	0
ENSG00000087095	0.00160188	0.0100949	-0.21514	0
ENSG00000087111	0.862652	0.939251	-0.0171135	0
ENSG00000087116	0.517268	0.720468	0.225017	0
ENSG00000087152	0.0035726	0.0194981	0.116226	0
ENSG00000087157	0.277505	0.502822	-0.0874644	0
ENSG00000087191	0.719336	0.860978	0.00839679	0
ENSG00000087206	0.64967	0.814421	0.018518	0
ENSG00000087237	0.863835	0.939901	0.0631495	0
ENSG00000087253	0.0209311	0.0793119	0.675707	0
ENSG00000087258	1.08548e-11	4.65856e-10	-0.5682	1
ENSG00000087263	0.164218	0.357114	0.0543351	0
ENSG00000087266	0.014399	0.0592761	-0.10927	0
ENSG00000087269	0.0542865	0.163113	-0.043804	0
ENSG00000087274	0.986908	0.994596	0.000615517	0
ENSG00000087299	0.43905	0.657449	-0.059521	0
ENSG00000087301	0.575051	0.765288	0.171794	0
ENSG00000087302	0.876997	0.945696	-0.00413506	0
ENSG00000087303	0.677781	0.833581	0.0976071	0
ENSG00000087338	0.0247357	0.0907297	-0.279714	0
ENSG00000087365	0.397515	0.622479	0.0206012	0
ENSG00000087448	0.000362178	0.00286653	-0.170482	0
ENSG00000087460	6.90272e-06	9.20229e-05	0.108876	0
ENSG00000087470	0.734908	0.869738	0.0144712	0
ENSG00000087494	0.509502	0.714741	0.109251	0
ENSG00000087495	0.579185	0.768052	0.141008	0
ENSG00000087502	0.0370261	0.122623	-0.122536	0
ENSG00000087586	0.675059	0.831699	-0.0592468	0
ENSG00000087589	0.000291092	0.0023842	0.934584	1
ENSG00000087842	1.14003e-06	1.82621e-05	-0.200663	0
ENSG00000087884	0.391832	0.617567	0.0526989	0
ENSG00000087903	0.0949404	0.243627	0.352139	0
ENSG00000087995	0.192756	0.396006	0.0495771	0
ENSG00000088002	0.0973038	0.248382	-0.413237	0
ENSG00000088035	0.000367011	0.00289621	-0.367983	0
ENSG00000088038	0.688051	0.840515	0.0222435	0
ENSG00000088179	0.221464	0.432342	-0.163054	0
ENSG00000088205	0.0678874	0.191774	-0.0755644	0
ENSG00000088247	0.337139	0.564159	0.0233072	0
ENSG00000088256	0.0769803	0.210066	0.0688989	0
ENSG00000088280	0.716559	0.859383	-0.0207438	0
ENSG00000088298	7.84349e-07	1.30462e-05	-0.184927	0
ENSG00000088305	0.305259	0.53223	-0.125118	0
ENSG00000088325	0.648953	0.814032	-0.0267512	0
ENSG00000088356	2.52502e-27	6.23525e-25	0.289063	0
ENSG00000088367	0.318372	0.544903	-0.218126	0
ENSG00000088386	0.905701	0.961023	0.011236	0
ENSG00000088387	0.396349	0.621716	-0.0814207	0
ENSG00000088448	0.966086	0.985867	0.00241292	0
ENSG00000088451	0.0280663	0.0997988	0.129871	0
ENSG00000088538	0.168645	0.364372	-0.36034	0
ENSG00000088543	0.493051	0.701095	-0.106558	0
ENSG00000088682	0.0177299	0.0697335	-0.0914756	0
ENSG00000088726	0.499741	0.706034	-0.108284	0
ENSG00000088727	0.232284	0.446782	0.0874714	0
ENSG00000088756	0.836471	0.924223	0.0447446	0
ENSG00000088766	4.942e-06	6.77984e-05	-0.16135	0
ENSG00000088808	0.0150328	0.0614295	0.14277	0
ENSG00000088812	1.55446e-05	0.000188165	-0.152326	0
ENSG00000088826	5.10713e-07	8.82396e-06	0.180025	0
ENSG00000088832	0.038251	0.12589	0.0503016	0
ENSG00000088833	0.871565	0.942875	0.00437872	0
ENSG00000088836	0.118121	0.28421	0.555309	0
ENSG00000088854	0.999215	0.999713	4.29318e-05	0
ENSG00000088876	0.0351334	0.117988	-0.23439	0
ENSG00000088881	0.674818	0.831631	-0.0677067	0
ENSG00000088888	2.7601e-32	1.16585e-29	-0.307383	0
ENSG00000088899	0.0879921	0.23038	-0.0551537	0
ENSG00000088926	0.458251	0.673015	0.100828	0
ENSG00000088930	0.103454	0.2593	-0.040007	0
ENSG00000088986	5.10897e-38	2.73347e-35	0.341305	0
ENSG00000089006	0.00770459	0.0361804	0.10143	0
ENSG00000089009	0.989053	0.995582	0.000249765	0
ENSG00000089022	0.774361	0.89233	0.0139617	0
ENSG00000089041	0.189748	0.391815	-0.0780636	0
ENSG00000089048	0.000773303	0.00542732	-0.15882	0
ENSG00000089050	0.426076	0.64592	-0.0475399	0
ENSG00000089053	0.0196045	0.0752622	-0.0696198	0
ENSG00000089057	0.689213	0.840556	0.0356413	0
ENSG00000089060	0.789279	0.900114	-0.0146993	0
ENSG00000089063	0.000193575	0.00167688	-0.11917	0
ENSG00000089091	0.909197	0.962111	-0.0226452	0
ENSG00000089094	0.989069	0.995582	-0.000791752	0
ENSG00000089123	0.720875	0.861881	0.0371276	0
ENSG00000089127	0.70013	0.847013	0.0289748	0
ENSG00000089154	0.63934	0.808433	-0.0210311	0
ENSG00000089157	1.11419e-08	2.76413e-07	0.105577	0
ENSG00000089159	0.000229902	0.00194773	-0.173766	0
ENSG00000089163	0.144117	0.327143	-0.229151	0
ENSG00000089169	0.716718	0.859383	-0.0959534	0
ENSG00000089177	0.0098852	0.0438429	-0.251782	0
ENSG00000089195	0.549753	0.745151	0.0224556	0
ENSG00000089199	0.602459	0.782736	0.199782	0
ENSG00000089220	0.00280904	0.0160513	0.0684551	0
ENSG00000089234	0.26832	0.491131	0.0366195	0
ENSG00000089248	0.767939	0.889063	-0.00759804	0
ENSG00000089250	0.472865	0.684767	-0.208068	0
ENSG00000089280	0.347663	0.575826	-0.0212079	0
ENSG00000089289	4.54427e-11	1.75759e-09	0.213917	0
ENSG00000089327	0.572088	0.762737	-0.0312088	0
ENSG00000089335	0.0919589	0.238147	-0.154318	0
ENSG00000089351	1.61088e-09	4.7183e-08	-0.201915	0
ENSG00000089486	1.30022e-07	2.60547e-06	0.164052	0
ENSG00000089505	0.207176	0.414739	-0.272483	0
ENSG00000089558	0.813713	0.912346	0.07142	0
ENSG00000089597	0.0876061	0.229847	-0.0493425	0
ENSG00000089639	0.635921	0.80648	-0.0315269	0
ENSG00000089682	0.0347051	0.117115	-0.150577	0
ENSG00000089692	3.17772e-05	0.000348398	0.871827	1
ENSG00000089693	1.86737e-08	4.42735e-07	0.129083	0
ENSG00000089723	0.0407806	0.132397	-0.90871	0
ENSG00000089737	0.182081	0.382437	0.197161	0
ENSG00000089775	0.290122	0.517152	-0.0903952	0
ENSG00000089818	0.0279978	0.0996232	-0.111924	0
ENSG00000089847	0.53128	0.731102	-0.110372	0
ENSG00000089876	0.081348	0.217874	-0.0633678	0
ENSG00000089902	0.446062	0.663282	0.0718363	0
ENSG00000089916	0.962842	0.985248	0.00363745	0
ENSG00000090006	0.831146	0.921209	0.0480537	0
ENSG00000090013	0.0433404	0.138109	0.0435921	0
ENSG00000090020	0.417451	0.639362	0.0674743	0
ENSG00000090054	0.0271706	0.097565	0.10267	0
ENSG00000090060	0.813187	0.912241	0.00813528	0
ENSG00000090061	0.0048624	0.0251925	0.0921698	0
ENSG00000090097	0.159457	0.349747	-0.0592102	0
ENSG00000090238	0.0676472	0.191331	0.154412	0
ENSG00000090263	0.734032	0.8696	-0.0118836	0
ENSG00000090266	0.0276126	0.0986226	0.063748	0
ENSG00000090273	0.00957308	0.0428493	0.0512347	0
ENSG00000090316	0.000648022	0.00465179	0.0992721	0
ENSG00000090339	1.3762e-08	3.34689e-07	0.203181	0
ENSG00000090372	0.0114673	0.0494523	0.0929351	0
ENSG00000090382	0.394214	0.619739	-0.238493	0
ENSG00000090432	0.832221	0.92196	-0.00524025	0
ENSG00000090447	1.03154e-05	0.000130887	-0.306061	0
ENSG00000090470	1.62965e-05	0.000195497	-0.254438	0
ENSG00000090487	0.72844	0.865704	-0.0132983	0
ENSG00000090512	0.342936	0.570943	-0.0640851	0
ENSG00000090520	0.00035573	0.00281967	0.117659	0
ENSG00000090530	0.6279	0.80102	-0.124103	0
ENSG00000090534	8.62528e-08	1.79565e-06	-0.40854	0
ENSG00000090539	0.308787	0.535473	0.0958216	0
ENSG00000090554	0.00111928	0.00746391	0.270022	0
ENSG00000090565	0.210653	0.418982	-0.107356	0
ENSG00000090581	0.64285	0.81062	0.0219959	0
ENSG00000090612	0.431754	0.650957	-0.0651009	0
ENSG00000090615	0.0826759	0.220474	0.0876836	0
ENSG00000090621	5.7218e-06	7.7897e-05	0.104949	0
ENSG00000090659	0.823969	0.917675	-0.076111	0
ENSG00000090661	0.500108	0.706126	0.0339426	0
ENSG00000090674	0.025873	0.0938695	-0.101582	0
ENSG00000090686	0.0054052	0.0274841	-0.174242	0
ENSG00000090776	1.81729e-34	8.10259e-32	0.497364	1
ENSG00000090857	0.0413831	0.133866	0.175603	0
ENSG00000090861	6.86959e-19	7.2542e-17	-0.27854	0
ENSG00000090863	4.97169e-06	6.81474e-05	-0.206769	0
ENSG00000090905	0.600362	0.781351	0.0397588	0
ENSG00000090924	0.00378143	0.0204846	-0.403715	0
ENSG00000090971	0.044416	0.140642	-0.27209	0
ENSG00000090975	3.54324e-05	0.000382465	-0.180435	0
ENSG00000090989	0.00575542	0.028905	-0.153315	0
ENSG00000091009	0.0147394	0.0604228	0.080198	0
ENSG00000091039	0.364886	0.593693	0.0469416	0
ENSG00000091073	0.731352	0.867687	-0.0223797	0
ENSG00000091106	0.514176	0.718204	0.0797941	0
ENSG00000091127	0.00239476	0.0141058	-0.150471	0
ENSG00000091129	0.474966	0.686878	-0.20779	0
ENSG00000091136	0.233442	0.447998	-0.085817	0
ENSG00000091137	0.868883	0.942264	0.0614106	0
ENSG00000091140	0.000916816	0.00627273	-0.0972603	0
ENSG00000091157	0.268238	0.491101	-0.156438	0
ENSG00000091164	5.77612e-07	9.88407e-06	0.126676	0
ENSG00000091181	0.396479	0.621716	0.325285	0
ENSG00000091262	0.760374	0.885173	0.0219417	0
ENSG00000091317	0.014634	0.0600589	-0.0976303	0
ENSG00000091409	0.1873	0.389324	-0.0698381	0
ENSG00000091428	0.333121	0.560649	0.299746	0
ENSG00000091436	5.88941e-14	3.43749e-12	-0.195149	0
ENSG00000091482	0.559544	0.75264	0.212928	0
ENSG00000091483	0.298004	0.524474	0.043026	0
ENSG00000091490	0.99598	0.998746	0.000316015	0
ENSG00000091513	0.0125011	0.0529853	0.128973	0
ENSG00000091527	0.0177674	0.0698288	0.0488546	0
ENSG00000091536	0.520263	0.722695	0.130634	0
ENSG00000091542	0.0126723	0.0535694	0.0596375	0
ENSG00000091583	4.88252e-10	1.58399e-08	0.167302	0
ENSG00000091592	0.336324	0.563265	0.225777	0
ENSG00000091622	0.645081	0.811966	0.117423	0
ENSG00000091640	0.837169	0.92474	-0.00681471	0
ENSG00000091651	0.0190407	0.0736083	0.151302	0
ENSG00000091656	0.775464	0.892704	0.0368158	0
ENSG00000091732	0.0608086	0.17714	-0.103481	0
ENSG00000091831	0.22092	0.431963	0.366161	0
ENSG00000091844	0.90503	0.960818	0.0317881	0
ENSG00000091879	0.873161	0.943829	-0.0376533	0
ENSG00000091947	1.89055e-05	0.000222635	-0.201694	0
ENSG00000091986	0.626547	0.80012	-0.102625	0
ENSG00000092010	0.256973	0.477228	0.0285703	0
ENSG00000092020	0.0227943	0.0849479	-0.169049	0
ENSG00000092036	0.0194743	0.0748701	-0.218094	0
ENSG00000092094	0.33833	0.565739	-0.0680185	0
ENSG00000092098	0.0969525	0.247872	-0.099475	0
ENSG00000092108	0.158659	0.348958	-0.0620845	0
ENSG00000092140	0.860989	0.938586	0.0159435	0
ENSG00000092148	0.661554	0.823275	-0.0214919	0
ENSG00000092199	3.07158e-10	1.04232e-08	0.120028	0
ENSG00000092200	0.241188	0.45798	0.30823	0
ENSG00000092201	0.960819	0.984243	-0.00154756	0
ENSG00000092203	0.00931874	0.041957	0.113087	0
ENSG00000092208	0.165239	0.358801	-0.0906461	0
ENSG00000092295	0.493652	0.701204	0.142824	0
ENSG00000092330	3.08931e-06	4.42737e-05	-0.240573	0
ENSG00000092377	0.131814	0.307163	-0.225177	0
ENSG00000092421	0.230843	0.444756	-0.241676	0
ENSG00000092439	0.416678	0.638574	-0.0604105	0
ENSG00000092445	0.850722	0.932587	-0.0234405	0
ENSG00000092470	0.220981	0.432005	0.259422	0
ENSG00000092529	0.91321	0.963492	-0.0188165	0
ENSG00000092531	0.868507	0.942047	-0.0118364	0
ENSG00000092607	0.399102	0.623879	-0.041109	0
ENSG00000092621	0.00703609	0.033652	-0.137548	0
ENSG00000092820	6.10096e-06	8.26383e-05	0.0954631	0
ENSG00000092841	2.26825e-05	0.000259129	0.0774975	0
ENSG00000092847	0.000739155	0.00521961	-0.190645	0
ENSG00000092850	0.110407	0.271468	0.646226	0
ENSG00000092853	0.419458	0.640993	-0.198608	0
ENSG00000092871	0.630669	0.802896	-0.0315286	0
ENSG00000092929	0.104822	0.26146	0.292005	0
ENSG00000092931	0.693714	0.843099	0.0246963	0
ENSG00000092964	0.25586	0.475918	-0.119943	0
ENSG00000092969	1.51384e-14	9.52886e-13	-0.674135	1
ENSG00000092978	0.602404	0.782736	-0.0586107	0
ENSG00000093000	1.71588e-05	0.000204012	0.218228	0
ENSG00000093009	0.30799	0.534689	-0.320751	0
ENSG00000093010	0.243875	0.461716	-0.0323185	0
ENSG00000093072	0.445636	0.662919	-0.430073	0
ENSG00000093134	0.212375	0.421312	-0.123681	0
ENSG00000093144	0.73467	0.869738	0.0123199	0
ENSG00000093167	0.290755	0.517797	0.0344678	0
ENSG00000093183	0.248584	0.46645	-0.0479301	0
ENSG00000093217	0.000659455	0.00472119	-0.227348	0
ENSG00000094631	0.115287	0.279907	-0.141242	0
ENSG00000094755	0.873786	0.944072	-0.0170149	0
ENSG00000094804	0.106016	0.26362	0.365873	0
ENSG00000094841	0.440197	0.658367	0.0723194	0
ENSG00000094880	0.051857	0.157673	-0.11642	0
ENSG00000094914	0.286841	0.513619	0.0471196	0
ENSG00000094916	0.120262	0.288419	0.0913839	0
ENSG00000094975	0.110468	0.271576	0.0960951	0
ENSG00000095002	0.573062	0.763718	0.510623	0
ENSG00000095015	0.00435008	0.0230592	0.12139	0
ENSG00000095059	0.720074	0.861269	-0.0134646	0
ENSG00000095066	0.367319	0.595239	-0.0922761	0
ENSG00000095139	2.18313e-05	0.000251303	0.1083	0
ENSG00000095203	0.00725683	0.0344483	-0.114062	0
ENSG00000095209	0.37092	0.599077	0.0606078	0
ENSG00000095261	0.515855	0.719266	0.0307002	0
ENSG00000095319	0.571359	0.762271	-0.0302351	0
ENSG00000095321	0.406741	0.630722	0.0345808	0
ENSG00000095380	0.0220296	0.0826727	0.0732088	0
ENSG00000095383	0.405935	0.630128	0.0539832	0
ENSG00000095397	0.671827	0.830394	0.0669513	0
ENSG00000095464	0.13673	0.315098	0.529769	0
ENSG00000095485	0.462616	0.676826	-0.0452825	0
ENSG00000095539	0.237364	0.452916	-0.150712	0
ENSG00000095564	6.38921e-10	2.03479e-08	-0.179711	0
ENSG00000095574	0.0432472	0.137949	0.203449	0
ENSG00000095585	0.000773787	0.00542834	0.353894	0
ENSG00000095587	0.729498	0.866396	-0.0992894	0
ENSG00000095596	0.828418	0.919865	0.0113395	0
ENSG00000095637	9.14362e-08	1.89373e-06	-0.265665	0
ENSG00000095739	0.000380478	0.0029835	-0.151338	0
ENSG00000095752	0.261204	0.482239	0.353704	0
ENSG00000095787	0.00112904	0.00751339	0.0883701	0
ENSG00000095794	0.000160347	0.00142038	0.148884	0
ENSG00000095906	0.833966	0.922535	0.00769035	0
ENSG00000095932	0.0224897	0.084106	0.341618	0
ENSG00000095951	0.491657	0.699908	0.0592978	0
ENSG00000096060	2.16345e-13	1.14985e-11	-0.268405	0
ENSG00000096063	0.183947	0.384606	0.0745482	0
ENSG00000096070	0.000732302	0.00518262	0.121476	0
ENSG00000096080	0.00307987	0.0172789	0.0825125	0
ENSG00000096092	5.48448e-11	2.10099e-09	-0.19386	0
ENSG00000096093	0.14913	0.334751	-0.098518	0
ENSG00000096150	0.513776	0.717847	0.0134613	0
ENSG00000096155	0.718585	0.860425	-0.0315572	0
ENSG00000096171	0.205775	0.412912	-0.0775476	0
ENSG00000096384	2.34587e-55	3.42306e-52	0.29848	0
ENSG00000096401	2.02043e-09	5.78075e-08	0.156156	0
ENSG00000096433	6.5066e-06	8.76115e-05	-0.198663	0
ENSG00000096654	0.269504	0.492554	-0.106693	0
ENSG00000096696	4.04783e-06	5.65955e-05	0.138516	0
ENSG00000096717	1.34291e-09	3.99909e-08	0.310463	0
ENSG00000096746	0.0308037	0.107019	-0.0576556	0
ENSG00000096872	0.518877	0.721766	-0.0530081	0
ENSG00000096968	0.232113	0.44656	-0.183001	0
ENSG00000096996	0.496161	0.703418	-0.186437	0
ENSG00000097007	0.627526	0.800914	0.0138391	0
ENSG00000097021	0.000132944	0.00120165	0.157961	0
ENSG00000097033	2.43738e-05	0.000276093	0.103772	0
ENSG00000097046	0.213713	0.422727	-0.207306	0
ENSG00000097096	0.142067	0.323816	0.0981728	0
ENSG00000099139	0.937765	0.974129	-0.00579807	0
ENSG00000099194	0.203329	0.409901	0.0441892	0
ENSG00000099203	0.873642	0.944072	-0.00607478	0
ENSG00000099204	9.6888e-07	1.57883e-05	-0.22965	0
ENSG00000099219	0.061086	0.177659	-0.0945163	0
ENSG00000099246	0.0590917	0.173175	-0.0487142	0
ENSG00000099250	0.303918	0.530641	0.091558	0
ENSG00000099251	0.976788	0.9903	0.00447358	0
ENSG00000099260	0.215585	0.425262	-0.19018	0
ENSG00000099284	0.149208	0.334796	0.168491	0
ENSG00000099290	0.688727	0.840515	0.016843	0
ENSG00000099308	0.21831	0.428321	0.101675	0
ENSG00000099326	0.19899	0.403824	-0.0557807	0
ENSG00000099330	0.033217	0.113601	-0.123744	0
ENSG00000099331	0.00118605	0.00783748	-0.161088	0
ENSG00000099337	0.780198	0.895827	-0.0587908	0
ENSG00000099338	0.0190788	0.0737201	-0.271499	0
ENSG00000099341	0.000481911	0.00363152	0.0862366	0
ENSG00000099364	0.182941	0.38319	-0.155673	0
ENSG00000099365	0.0641514	0.184137	-0.243732	0
ENSG00000099377	0.0768219	0.209813	-0.0383421	0
ENSG00000099381	2.43914e-05	0.000276097	0.143747	0
ENSG00000099385	0.077808	0.21157	0.0676959	0
ENSG00000099617	0.405615	0.629889	0.167059	0
ENSG00000099622	0.0188851	0.0731128	0.0984292	0
ENSG00000099624	0.126503	0.298253	0.0409558	0
ENSG00000099625	0.0125413	0.0531278	0.495796	0
ENSG00000099725	0.0896403	0.233726	0.282673	0
ENSG00000099769	0.00750746	0.0354419	0.096239	0
ENSG00000099783	0.275657	0.500464	0.0252898	0
ENSG00000099785	0.22738	0.44025	-0.0661667	0
ENSG00000099795	0.00350788	0.0191961	0.0779747	0
ENSG00000099797	0.944158	0.976902	-0.00251909	0
ENSG00000099800	0.0370427	0.122626	0.0482496	0
ENSG00000099804	1.0978e-07	2.23331e-06	0.146447	0
ENSG00000099810	0.00350889	0.0191961	-0.171113	0
ENSG00000099814	0.00217799	0.013059	0.102394	0
ENSG00000099817	0.401771	0.626295	0.0257999	0
ENSG00000099821	0.303771	0.530641	-0.0377094	0
ENSG00000099822	0.0590912	0.173175	0.439693	0
ENSG00000099834	0.2785	0.503855	0.123089	0
ENSG00000099849	0.521701	0.723753	0.0303684	0
ENSG00000099860	0.72147	0.86203	0.00707374	0
ENSG00000099864	0.759767	0.885148	-0.128778	0
ENSG00000099866	0.987718	0.994953	-0.00229137	0
ENSG00000099875	0.447143	0.663808	0.0241275	0
ENSG00000099889	0.690732	0.841641	-0.0154591	0
ENSG00000099899	2.24565e-06	3.34058e-05	-0.284094	0
ENSG00000099901	0.015268	0.0621681	0.0659622	0
ENSG00000099904	0.954788	0.981789	0.00245092	0
ENSG00000099910	0.17296	0.369714	-0.132162	0
ENSG00000099917	0.966096	0.985867	0.00139989	0
ENSG00000099937	2.1031e-08	4.93521e-07	0.203797	0
ENSG00000099940	0.153411	0.340722	0.0600946	0
ENSG00000099942	3.16418e-11	1.25713e-09	0.156451	0
ENSG00000099949	0.000112243	0.00103422	-0.177851	0
ENSG00000099954	0.78859	0.899813	-0.0341271	0
ENSG00000099956	0.569491	0.760664	0.0166798	0
ENSG00000099968	0.043336	0.138109	-0.0556872	0
ENSG00000099974	0.578196	0.767248	-0.0584202	0
ENSG00000099977	0.122448	0.29182	0.045909	0
ENSG00000099991	0.299262	0.525805	-0.0937222	0
ENSG00000099992	0.529594	0.729532	-0.0407693	0
ENSG00000099994	0.00558307	0.0281451	1.12782	1
ENSG00000099995	0.854813	0.934901	0.00884485	0
ENSG00000099999	0.0552301	0.16529	-0.17133	0
ENSG00000100003	1.1713e-06	1.86698e-05	-0.224088	0
ENSG00000100014	0.0020626	0.0124649	-0.138317	0
ENSG00000100023	4.58043e-08	1.01688e-06	-0.336684	0
ENSG00000100024	3.86148e-12	1.78105e-10	-0.511573	1
ENSG00000100027	0.296773	0.523353	0.156891	0
ENSG00000100028	1.4598e-05	0.000178049	0.121164	0
ENSG00000100029	0.690191	0.84136	0.00966859	0
ENSG00000100030	0.0302701	0.105646	0.0741504	0
ENSG00000100031	0.286596	0.513398	0.0561013	0
ENSG00000100033	0.622519	0.797387	-0.1511	0
ENSG00000100034	0.345876	0.574052	-0.0832708	0
ENSG00000100036	0.0588458	0.172782	0.219689	0
ENSG00000100038	5.97336e-05	0.000601119	-0.206149	0
ENSG00000100053	0.691747	0.842114	-0.095497	0
ENSG00000100055	0.366871	0.594988	0.2599	0
ENSG00000100056	0.00206693	0.0124864	0.134648	0
ENSG00000100058	0.132943	0.309301	0.092392	0
ENSG00000100065	0.300819	0.52736	0.0750167	0
ENSG00000100068	0.195232	0.398837	-0.128893	0
ENSG00000100075	0.314466	0.541419	-0.0318907	0
ENSG00000100077	0.237591	0.45316	0.296222	0
ENSG00000100079	0.581256	0.769019	0.0591528	0
ENSG00000100083	0.301567	0.528099	-0.0483082	0
ENSG00000100084	0.0366944	0.121842	0.0769914	0
ENSG00000100092	0.706565	0.851624	0.131402	0
ENSG00000100097	4.81927e-06	6.62846e-05	0.10417	0
ENSG00000100099	0.00288082	0.0163914	-0.125806	0
ENSG00000100100	0.138857	0.318582	0.116546	0
ENSG00000100101	0.497997	0.704845	-0.142342	0
ENSG00000100104	0.00259929	0.0150672	-0.239605	0
ENSG00000100105	0.277584	0.502822	-0.0367281	0
ENSG00000100106	6.01349e-05	0.000604399	-0.15383	0
ENSG00000100109	0.996074	0.998746	-0.000204219	0
ENSG00000100116	0.000100452	0.000945666	-0.203073	0
ENSG00000100124	0.00512697	0.0262414	-0.121625	0
ENSG00000100129	0.0226067	0.0843859	-0.0774711	0
ENSG00000100138	0.127384	0.299625	0.065816	0
ENSG00000100139	0.316077	0.542546	-0.0339368	0
ENSG00000100142	0.0062545	0.0309371	0.0775876	0
ENSG00000100147	0.734278	0.8696	0.0272083	0
ENSG00000100150	2.1461e-05	0.000248175	-0.679277	1
ENSG00000100151	0.252577	0.471628	0.0687319	0
ENSG00000100154	0.0192635	0.0742374	-0.324394	0
ENSG00000100196	0.0490811	0.151117	0.254797	0
ENSG00000100197	0.24799	0.466113	0.876224	0
ENSG00000100201	2.87604e-16	2.24009e-14	-0.260646	0
ENSG00000100207	0.0481966	0.149083	0.0809828	0
ENSG00000100209	0.864543	0.940252	0.0111579	0
ENSG00000100211	0.0136198	0.0568709	-0.213289	0
ENSG00000100216	0.304989	0.532049	0.0263423	0
ENSG00000100219	1.00197e-10	3.65514e-09	-0.132476	0
ENSG00000100220	0.390352	0.616334	0.0209644	0
ENSG00000100221	0.19273	0.396006	0.0503414	0
ENSG00000100225	1.26278e-06	1.99497e-05	0.111408	0
ENSG00000100226	0.0100133	0.044252	0.138564	0
ENSG00000100227	4.80453e-05	0.00049979	0.124085	0
ENSG00000100228	0.742532	0.874253	0.106844	0
ENSG00000100234	0.00384203	0.0207568	-0.181004	0
ENSG00000100239	1.38746e-06	2.16846e-05	-0.185429	0
ENSG00000100241	0.886569	0.951187	-0.0050946	0
ENSG00000100242	0.365254	0.594114	-0.0400391	0
ENSG00000100243	0.123771	0.293578	0.0386117	0
ENSG00000100246	0.0554556	0.165676	-0.136266	0
ENSG00000100258	0.000839237	0.00580879	0.11288	0
ENSG00000100263	0.000507992	0.0037749	0.12965	0
ENSG00000100266	6.21681e-07	1.05594e-05	-0.131929	0
ENSG00000100271	0.160423	0.351097	-0.206121	0
ENSG00000100276	0.00980046	0.0435272	0.903678	1
ENSG00000100280	0.24408	0.461887	0.0315961	0
ENSG00000100281	2.26719e-07	4.30659e-06	-0.282595	0
ENSG00000100284	0.101823	0.256652	0.0490394	0
ENSG00000100285	0.15904	0.349214	0.718231	0
ENSG00000100288	0.331507	0.558871	-0.0537207	0
ENSG00000100290	0.10683	0.265177	0.207494	0
ENSG00000100292	0.0569057	0.168399	-0.089786	0
ENSG00000100294	0.0408902	0.132645	0.0877695	0
ENSG00000100296	0.397928	0.622771	0.0390636	0
ENSG00000100297	0.280135	0.505938	-0.127225	0
ENSG00000100299	4.04113e-07	7.18773e-06	-0.234948	0
ENSG00000100300	0.0764919	0.209232	-0.0484759	0
ENSG00000100302	0.14268	0.324707	-0.563608	0
ENSG00000100304	0.165853	0.359841	-0.0411752	0
ENSG00000100307	0.0129612	0.0545334	-0.342534	0
ENSG00000100311	5.01356e-47	5.36484e-44	-0.737039	1
ENSG00000100314	0.10926	0.269266	-0.386414	0
ENSG00000100316	0.0419174	0.135231	0.0368076	0
ENSG00000100319	0.039641	0.129377	0.0964624	0
ENSG00000100320	0.0915236	0.237197	0.0774964	0
ENSG00000100321	0.386724	0.613848	0.160969	0
ENSG00000100324	0.000106098	0.000988376	-0.244343	0
ENSG00000100325	0.797082	0.904295	0.0092675	0
ENSG00000100330	0.350814	0.579133	-0.0518954	0
ENSG00000100335	0.0513944	0.156712	0.0769741	0
ENSG00000100336	0.287234	0.514094	-0.196526	0
ENSG00000100341	0.173653	0.370554	0.134567	0
ENSG00000100342	0.246267	0.464657	-0.038826	0
ENSG00000100344	0.132782	0.309015	-0.0658762	0
ENSG00000100345	0.0336036	0.114565	-0.131708	0
ENSG00000100347	0.0321336	0.110587	-0.0680806	0
ENSG00000100348	0.217401	0.427373	-0.0358105	0
ENSG00000100350	0.276703	0.502019	-0.079723	0
ENSG00000100353	0.042456	0.136038	-0.0487016	0
ENSG00000100354	0.424591	0.644942	0.0481588	0
ENSG00000100359	0.586319	0.772598	-0.0285757	0
ENSG00000100360	0.293515	0.520461	-0.103992	0
ENSG00000100364	0.612325	0.78993	0.0205174	0
ENSG00000100372	0.212537	0.421372	-0.056968	0
ENSG00000100376	0.457035	0.672103	0.0479586	0
ENSG00000100379	0.208119	0.415953	-0.320379	0
ENSG00000100380	0.00769846	0.0361627	0.0848155	0
ENSG00000100387	0.502383	0.707967	-0.0225716	0
ENSG00000100393	6.29874e-07	1.06872e-05	0.168002	0
ENSG00000100395	0.0869152	0.228889	-0.0752506	0
ENSG00000100399	0.686307	0.839816	-0.0872359	0
ENSG00000100401	0.63014	0.802575	-0.0111927	0
ENSG00000100403	2.42434e-06	3.56645e-05	-0.185561	0
ENSG00000100410	0.00730225	0.0346156	0.104502	0
ENSG00000100412	0.366171	0.594539	0.0308764	0
ENSG00000100413	0.222885	0.433955	-0.0392534	0
ENSG00000100416	0.465447	0.679171	-0.0273415	0
ENSG00000100417	0.000252259	0.00210776	0.260102	0
ENSG00000100418	0.40059	0.625291	-0.0316543	0
ENSG00000100422	0.311412	0.538222	0.0465548	0
ENSG00000100425	1.56936e-11	6.50901e-10	0.283917	0
ENSG00000100426	2.78862e-06	4.05435e-05	0.130816	0
ENSG00000100429	0.163579	0.356064	-0.0810339	0
ENSG00000100433	0.837465	0.924813	0.0728642	0
ENSG00000100439	0.0623558	0.180251	-0.075147	0
ENSG00000100441	0.39507	0.6206	-0.0398372	0
ENSG00000100442	0.635799	0.80648	0.0172609	0
ENSG00000100445	0.0492394	0.151523	-0.0900245	0
ENSG00000100461	0.686831	0.840012	-0.0179145	0
ENSG00000100462	0.00525545	0.026805	-0.177102	0
ENSG00000100478	0.220498	0.431293	0.194214	0
ENSG00000100479	0.575703	0.765679	-0.120166	0
ENSG00000100483	0.653873	0.817583	0.0247581	0
ENSG00000100485	0.821641	0.916454	0.0116502	0
ENSG00000100490	0.866657	0.941191	-0.023376	0
ENSG00000100503	0.187462	0.389508	-0.112649	0
ENSG00000100504	0.0799459	0.215629	-0.0636076	0
ENSG00000100505	0.251239	0.469839	0.307887	0
ENSG00000100519	0.0681379	0.192158	0.132847	0
ENSG00000100522	0.31438	0.541419	-0.0508072	0
ENSG00000100523	0.356927	0.585173	0.0542928	0
ENSG00000100528	0.861995	0.939045	0.00475417	0
ENSG00000100532	0.0167217	0.0667329	0.143483	0
ENSG00000100554	0.0357484	0.119342	0.0893307	0
ENSG00000100557	0.000212348	0.00181587	-0.217529	0
ENSG00000100558	0.446955	0.663617	-0.035539	0
ENSG00000100564	0.658443	0.820485	0.0180493	0
ENSG00000100567	0.0483111	0.149312	0.0471239	0
ENSG00000100568	0.294805	0.521672	0.0440266	0
ENSG00000100575	8.93291e-05	0.000853973	-0.16591	0
ENSG00000100577	0.459966	0.674445	-0.0397173	0
ENSG00000100578	0.857207	0.936193	-0.018532	0
ENSG00000100580	0.00346842	0.01902	-0.135606	0
ENSG00000100583	0.374012	0.602435	-0.321986	0
ENSG00000100591	2.82613e-06	4.10518e-05	0.130618	0
ENSG00000100592	4.14693e-05	0.000439937	-0.263769	0
ENSG00000100596	0.46504	0.678825	0.0505211	0
ENSG00000100599	0.0784787	0.212786	-0.100193	0
ENSG00000100600	0.160146	0.350693	0.0610083	0
ENSG00000100601	0.00507652	0.0260247	0.150896	0
ENSG00000100603	0.0440758	0.139842	0.0757985	0
ENSG00000100605	0.000664754	0.00475489	-0.143609	0
ENSG00000100612	0.831868	0.921803	0.00550979	0
ENSG00000100614	0.31671	0.543226	0.0285395	0
ENSG00000100625	0.012897	0.0543192	0.784392	0
ENSG00000100626	0.664832	0.825284	0.151607	0
ENSG00000100629	0.130081	0.304168	0.356115	0
ENSG00000100632	0.6573	0.819888	0.0127823	0
[truncated: 14,056 more rows]

## Sheet: DEG liver HD 9h
target_id	pval	qval	b	DEG
ENSG00000000003	0.000241561	0.000793908	0.202501	0
ENSG00000000419	2.54038e-09	1.57623e-08	0.17431	0
ENSG00000000457	6.65944e-12	5.27837e-11	-0.430222	1
ENSG00000000460	0.664416	0.758215	-0.0719886	0
ENSG00000000971	0.102433	0.177257	0.0668267	0
ENSG00000001036	0.0391375	0.0779121	0.0791913	0
ENSG00000001084	0.00429069	0.0109748	-0.114337	0
ENSG00000001167	2.62471e-14	2.56086e-13	-0.453973	1
ENSG00000001460	0.707737	0.793617	-0.0386215	0
ENSG00000001461	0.525819	0.64252	-0.0458623	0
ENSG00000001497	0.0419823	0.0828792	0.0613328	0
ENSG00000001561	0.0011859	0.00340446	0.155475	0
ENSG00000001629	0.709624	0.795028	0.0263345	0
ENSG00000001630	2.32191e-49	1.52402e-47	0.386958	0
ENSG00000001631	6.86701e-08	3.69497e-07	-0.415639	1
ENSG00000002016	6.80158e-20	9.9298e-19	-0.802246	1
ENSG00000002079	0.576139	0.685652	0.116924	0
ENSG00000002330	1.47969e-05	5.90387e-05	0.231475	0
ENSG00000002549	1.26115e-11	9.76702e-11	0.338316	0
ENSG00000002586	2.88725e-06	1.27109e-05	0.133528	0
ENSG00000002587	NA	NA	0.142504	0
ENSG00000002746	0.892577	0.93109	-0.0569602	0
ENSG00000002822	0.591046	0.698411	-0.0457499	0
ENSG00000002834	0.167078	0.264355	0.0333737	0
ENSG00000002919	0.000839994	0.00247955	0.131958	0
ENSG00000002933	1.32651e-37	5.18971e-36	0.378548	0
ENSG00000003056	0.0277954	0.0578563	0.085002	0
ENSG00000003096	0.514413	0.632279	0.241352	0
ENSG00000003137	0.00670613	0.0163625	0.968753	1
ENSG00000003147	0.299705	0.419909	0.202387	0
ENSG00000003249	6.2522e-10	4.13791e-09	0.190671	0
ENSG00000003393	0.859717	0.908868	0.0114854	0
ENSG00000003400	0.0661429	0.122648	-0.182194	0
ENSG00000003402	1.20089e-05	4.85785e-05	-0.135254	0
ENSG00000003436	0.456583	0.580143	0.0218269	0
ENSG00000003509	0.977355	0.986024	0.00247859	0
ENSG00000003756	0.000624025	0.001888	-0.145914	0
ENSG00000003987	0.00930357	0.021893	0.717515	1
ENSG00000003989	0.0733075	0.133396	0.0648345	0
ENSG00000004059	8.44116e-07	3.97508e-06	0.159552	0
ENSG00000004142	0.0101187	0.0236188	0.0597285	0
ENSG00000004399	0.116169	0.196824	-0.248016	0
ENSG00000004455	0.000958913	0.00279629	0.131982	0
ENSG00000004468	0.183261	0.285329	0.247331	0
ENSG00000004478	2.71647e-08	1.5236e-07	0.137875	0
ENSG00000004487	4.20396e-14	4.04456e-13	-0.239142	0
ENSG00000004534	1.74848e-08	1.00046e-07	-0.241774	0
ENSG00000004660	0.686036	0.775974	0.102406	0
ENSG00000004700	0.00852575	0.0202638	0.14609	0
ENSG00000004766	0.272205	0.390649	-0.107781	0
ENSG00000004776	0.337552	0.462213	0.305401	0
ENSG00000004777	0.10193	0.176464	-0.449673	0
ENSG00000004779	6.79493e-13	5.93351e-12	0.190517	0
ENSG00000004799	5.80915e-20	8.51395e-19	0.935493	1
ENSG00000004809	0.102728	0.177729	-0.46635	0
ENSG00000004838	0.00796845	0.019082	0.698802	1
ENSG00000004864	0.0214287	0.0459653	-0.0996276	0
ENSG00000004866	1.02318e-06	4.75908e-06	0.241826	0
ENSG00000004897	0.245486	0.360478	-0.0536408	0
ENSG00000004939	0.0914682	0.160966	-0.66328	0
ENSG00000004961	6.21027e-23	1.09726e-21	0.324954	0
ENSG00000004975	1.67841e-16	1.97043e-15	-0.354977	0
ENSG00000005007	0.0219974	0.0470411	0.106219	0
ENSG00000005020	0.762844	0.835741	0.0405882	0
ENSG00000005022	1.27296e-20	1.96882e-19	0.210104	0
ENSG00000005059	2.78479e-08	1.55917e-07	0.690379	1
ENSG00000005075	2.73426e-09	1.68861e-08	0.240648	0
ENSG00000005100	1.5744e-08	9.0477e-08	-0.214249	0
ENSG00000005156	0.00197408	0.00543343	-0.298136	0
ENSG00000005175	0.0001637	0.000552765	0.216012	0
ENSG00000005187	0.845161	0.897842	0.0369187	0
ENSG00000005189	0.0821456	0.146805	0.28382	0
ENSG00000005194	0.00105946	0.00306754	-0.150748	0
ENSG00000005206	3.36393e-15	3.54798e-14	-0.997687	1
ENSG00000005238	0.115447	0.195873	0.0680707	0
ENSG00000005243	0.717135	0.80046	0.0848416	0
ENSG00000005302	0.142271	0.232039	0.0725863	0
ENSG00000005339	7.30696e-05	0.000261346	0.190314	0
ENSG00000005379	0.119476	0.201482	-0.514142	0
ENSG00000005381	0.290718	0.410614	-0.429549	0
ENSG00000005421	2.18212e-11	1.65634e-10	0.534532	1
ENSG00000005436	0.00493193	0.012417	-0.205065	0
ENSG00000005448	0.0713452	0.130438	0.178457	0
ENSG00000005469	0.335674	0.460133	0.0920389	0
ENSG00000005471	0.0452957	0.0884856	0.172678	0
ENSG00000005483	0.157942	0.252491	0.0616026	0
ENSG00000005486	5.26314e-07	2.54102e-06	0.182454	0
ENSG00000005513	0.324414	0.44793	0.250494	0
ENSG00000005700	0.686478	0.776362	0.0166405	0
ENSG00000005801	0.00960532	0.0225264	-0.161071	0
ENSG00000005810	0.289938	0.410063	-0.0791087	0
ENSG00000005812	8.30447e-12	6.51399e-11	0.313876	0
ENSG00000005844	0.292651	0.412722	0.356446	0
ENSG00000005882	0.678679	0.769901	0.0827878	0
ENSG00000005884	0.000143667	0.000489282	-0.472157	1
ENSG00000005889	0.000210278	0.000698026	0.224427	0
ENSG00000005893	3.52484e-26	7.51525e-25	0.273305	0
ENSG00000005961	2.25227e-05	8.75766e-05	1.52376	1
ENSG00000005981	0.836048	0.891129	0.0472762	0
ENSG00000006007	1.79586e-07	9.17527e-07	0.284502	0
ENSG00000006015	0.981834	0.988555	-0.000816951	0
ENSG00000006016	0.428752	0.553547	-0.0987881	0
ENSG00000006025	0.202043	0.308286	-0.515135	0
ENSG00000006042	0.880431	0.922788	-0.0118	0
ENSG00000006062	1.81277e-70	2.3221e-68	-0.559846	1
ENSG00000006118	0.000293117	0.00094747	-0.187878	0
ENSG00000006125	0.92735	0.954203	-0.016096	0
ENSG00000006194	5.26169e-22	8.85346e-21	0.393168	0
ENSG00000006210	3.18972e-24	6.06773e-23	-0.65024	1
ENSG00000006282	2.40541e-20	3.64229e-19	-0.725123	1
ENSG00000006283	0.0482528	0.093344	0.61427	0
ENSG00000006327	0.549446	0.66317	-0.0132689	0
ENSG00000006432	0.357705	0.48331	-0.0695586	0
ENSG00000006451	3.39775e-12	2.76769e-11	0.309943	0
ENSG00000006453	1.70633e-07	8.74866e-07	0.169317	0
ENSG00000006459	0.0195114	0.0423213	0.199485	0
ENSG00000006468	0.869643	0.915435	0.0392914	0
ENSG00000006530	0.100636	0.174634	-0.167976	0
ENSG00000006534	0.908273	0.942325	-0.0286202	0
ENSG00000006555	9.66947e-14	9.04534e-13	-0.435708	1
ENSG00000006576	0.840499	0.894026	0.0213139	0
ENSG00000006606	0.42905	0.553708	0.160459	0
ENSG00000006607	0.174984	0.274594	-0.138072	0
ENSG00000006625	0.00193251	0.0053301	0.120079	0
ENSG00000006634	0.021518	0.0461383	0.21403	0
ENSG00000006638	0.98043	0.987839	0.00785515	0
ENSG00000006652	2.24419e-05	8.72837e-05	0.174463	0
ENSG00000006695	0.641292	0.739959	-0.0261964	0
ENSG00000006704	3.30656e-06	1.44807e-05	-0.244708	0
ENSG00000006712	0.00230257	0.00623916	0.111402	0
ENSG00000006715	0.0342474	0.0694746	0.162752	0
ENSG00000006740	0.787802	0.854954	-0.056315	0
ENSG00000006744	0.287416	0.407327	-0.0347988	0
ENSG00000006747	0.918817	0.949359	0.030933	0
ENSG00000006756	0.824767	0.882552	0.0171577	0
ENSG00000006757	0.121199	0.203588	0.135868	0
ENSG00000006831	1.88711e-24	3.65546e-23	0.327432	0
ENSG00000006837	0.00427205	0.0109324	0.467728	1
ENSG00000007047	0.683102	0.773482	-0.0239579	0
ENSG00000007080	1.02563e-05	4.19332e-05	0.137577	0
ENSG00000007168	5.20132e-16	5.89705e-15	0.230297	0
ENSG00000007202	2.97312e-07	1.47948e-06	-0.223816	0
ENSG00000007237	0.915867	0.947358	-0.0390652	0
ENSG00000007255	0.0299764	0.0618049	0.164602	0
ENSG00000007341	0.00414418	0.0106326	0.18565	0
ENSG00000007376	0.00942906	0.0221391	-0.0914144	0
ENSG00000007384	0.000997869	0.00290296	-0.195443	0
ENSG00000007392	3.46692e-17	4.29552e-16	0.34643	0
ENSG00000007402	0.0353448	0.071291	0.333046	0
ENSG00000007516	0.764923	0.837364	-0.0881462	0
ENSG00000007520	1.3444e-09	8.63853e-09	0.161595	0
ENSG00000007541	4.64211e-06	1.98855e-05	-0.245797	0
ENSG00000007545	0.149218	0.241535	0.131322	0
ENSG00000007866	0.755754	0.830595	-0.0130638	0
ENSG00000007923	0.0114859	0.0264293	-0.0878627	0
ENSG00000007933	1.01896e-09	6.62783e-09	0.260259	0
ENSG00000007944	1.75342e-46	1.02019e-44	1.5008	1
ENSG00000007968	0.761202	0.834779	0.100466	0
ENSG00000008018	5.31903e-25	1.06274e-23	0.222692	0
ENSG00000008056	0.527731	0.644013	-0.248969	0
ENSG00000008083	0.00110592	0.00319272	-0.242312	0
ENSG00000008086	0.742502	0.820502	0.162546	0
ENSG00000008118	0.344521	0.469489	0.125194	0
ENSG00000008128	0.000954261	0.00278425	-0.189568	0
ENSG00000008130	1.16303e-32	3.63652e-31	-0.369491	0
ENSG00000008226	0.000365117	0.00116037	-1.92187	1
ENSG00000008256	0.952286	0.968968	-0.00615992	0
ENSG00000008277	0.103506	0.1789	0.783706	0
ENSG00000008282	2.58208e-08	1.45079e-07	0.183051	0
ENSG00000008283	7.77818e-07	3.68802e-06	0.289046	0
ENSG00000008294	5.46154e-05	0.000199382	0.139567	0
ENSG00000008300	0.561746	0.673569	-0.0868855	0
ENSG00000008311	0.00235223	0.00635421	0.280373	0
ENSG00000008323	0.224276	0.335475	0.203864	0
ENSG00000008324	6.68746e-05	0.000240706	0.151999	0
ENSG00000008382	0.862612	0.91114	0.0152304	0
ENSG00000008394	1.69677e-17	2.14071e-16	0.178206	0
ENSG00000008405	0.663931	0.757743	-0.0178495	0
ENSG00000008441	0.0075079	0.0180937	0.121138	0
ENSG00000008513	0.014061	0.0316441	0.133263	0
ENSG00000008516	0.00066488	0.00200246	-0.507841	1
ENSG00000008517	2.22004e-35	7.81889e-34	0.259207	0
ENSG00000008710	1.16952e-06	5.39861e-06	-0.283461	0
ENSG00000008735	0.98266	0.989199	-0.00127278	0
ENSG00000008838	6.89273e-10	4.53726e-09	-0.291017	0
ENSG00000008853	9.73039e-58	8.78168e-56	1.18855	1
ENSG00000008869	3.59501e-07	1.7679e-06	-0.4446	1
ENSG00000008952	1.43189e-15	1.55462e-14	0.227185	0
ENSG00000008988	1.86722e-31	5.38273e-30	0.34962	0
ENSG00000009307	5.45601e-05	0.000199272	0.130424	0
ENSG00000009335	0.0400518	0.079513	0.0842502	0
ENSG00000009413	0.0497057	0.0958046	0.174545	0
ENSG00000009694	0.211181	0.319679	-0.458599	0
ENSG00000009724	2.10124e-19	3.00415e-18	0.328424	0
ENSG00000009765	0.911086	0.943907	-0.0257225	0
ENSG00000009780	0.00740304	0.0178572	-0.211931	0
ENSG00000009790	0.071241	0.130278	-0.529389	0
ENSG00000009830	0.000609473	0.00184749	-0.175344	0
ENSG00000009844	8.84549e-07	4.15317e-06	0.172509	0
ENSG00000009950	6.86221e-35	2.36955e-33	-0.778162	1
ENSG00000009954	0.55213	0.665607	-0.014363	0
ENSG00000010017	0.00181047	0.00501702	0.126451	0
ENSG00000010072	0.364285	0.490031	0.110744	0
ENSG00000010165	3.56567e-07	1.75456e-06	-0.222161	0
ENSG00000010219	0.269379	0.387398	0.0699702	0
ENSG00000010244	4.46464e-57	3.8965e-55	0.425404	1
ENSG00000010256	0.000725431	0.00217001	0.142328	0
ENSG00000010270	0.00905811	0.0213883	0.109968	0
ENSG00000010278	9.43974e-05	0.000331581	0.112894	0
ENSG00000010292	0.754338	0.829542	0.0387865	0
ENSG00000010295	0.000132349	0.000452872	-0.264475	0
ENSG00000010310	0.506957	0.626265	-0.216416	0
ENSG00000010318	0.0996609	0.173215	-0.216097	0
ENSG00000010322	0.125241	0.209139	-0.0773367	0
ENSG00000010327	0.0360131	0.0725101	0.835019	0
ENSG00000010361	0.387529	0.513212	0.213505	0
ENSG00000010379	0.0240431	0.0508997	0.570685	0
ENSG00000010404	0.020762	0.0447198	0.0940695	0
ENSG00000010438	3.8039e-13	3.38304e-12	0.392489	0
ENSG00000010539	0.117864	0.199292	-0.0917371	0
ENSG00000010610	0.186664	0.289665	0.238119	0
ENSG00000010626	0.00283655	0.00753946	0.414572	1
ENSG00000010704	0.147796	0.239648	0.130367	0
ENSG00000010803	1.0921e-15	1.20297e-14	-0.526476	1
ENSG00000010818	0.309261	0.430753	0.0656147	0
ENSG00000010932	0.444882	0.569283	0.32217	0
ENSG00000011007	9.53616e-28	2.27778e-26	0.268167	0
ENSG00000011009	0.000240273	0.000789838	0.106968	0
ENSG00000011021	2.91504e-11	2.19443e-10	-0.403233	0
ENSG00000011052	0.928945	0.954916	-0.0208442	0
ENSG00000011105	0.0820415	0.146668	0.113962	0
ENSG00000011114	0.125049	0.208905	0.0705439	0
ENSG00000011132	1.95926e-07	9.96827e-07	-0.250828	0
ENSG00000011143	2.57586e-10	1.77429e-09	-0.691106	1
ENSG00000011198	1.45109e-07	7.51031e-07	0.175006	0
ENSG00000011201	0.395723	0.521565	-0.345268	0
ENSG00000011243	0.000804108	0.00238559	0.113038	0
ENSG00000011258	0.126507	0.210953	-0.0942126	0
ENSG00000011260	0.0818283	0.146348	0.0664868	0
ENSG00000011275	6.81826e-07	3.24839e-06	-0.255857	0
ENSG00000011295	0.0182041	0.0398174	-0.0884502	0
ENSG00000011304	2.26802e-31	6.49104e-30	0.312492	0
ENSG00000011332	0.435539	0.56017	-0.214674	0
ENSG00000011347	0.37323	0.498603	0.105013	0
ENSG00000011376	0.824694	0.882533	0.0149103	0
ENSG00000011405	0.804563	0.86848	-0.018394	0
ENSG00000011422	0.194827	0.299723	0.223441	0
ENSG00000011426	0.58001	0.689019	-0.204277	0
ENSG00000011451	9.69216e-15	9.86228e-14	-0.30449	0
ENSG00000011454	0.828075	0.885018	0.0194546	0
ENSG00000011478	0.882547	0.924512	0.0099155	0
ENSG00000011485	0.668204	0.761662	-0.0123169	0
ENSG00000011523	0.00500954	0.0125964	-0.35827	0
ENSG00000011566	0.191059	0.295069	-0.141118	0
ENSG00000011638	0.657469	0.753149	-0.0593935	0
ENSG00000011677	0.721999	0.804168	-0.132489	0
ENSG00000012048	0.937847	0.960523	0.0187504	0
ENSG00000012061	7.11686e-06	2.96938e-05	0.201793	0
ENSG00000012171	0.0263673	0.0552385	0.529827	0
ENSG00000012174	0.000715057	0.0021422	-0.179654	0
ENSG00000012211	0.106101	0.182687	-0.262014	0
ENSG00000012232	0.0144321	0.032406	-0.166863	0
ENSG00000012504	0.0453881	0.0886335	-0.154596	0
ENSG00000012660	1.7488e-09	1.10757e-08	0.178648	0
ENSG00000012817	1.11032e-19	1.60476e-18	-0.403065	0
ENSG00000012822	0.00369694	0.00958887	-0.249305	0
ENSG00000012963	0.621865	0.72396	0.0539706	0
ENSG00000012983	0.320958	0.444046	0.0550926	0
ENSG00000013275	1.79493e-19	2.57316e-18	0.2092	0
ENSG00000013288	0.995508	0.997015	0.000479488	0
ENSG00000013293	0.996881	0.997716	0.00130792	0
ENSG00000013297	0.00628302	0.0154297	0.29749	0
ENSG00000013306	0.0465722	0.090534	0.0488932	0
ENSG00000013364	0.229282	0.341323	-0.0344635	0
ENSG00000013374	0.144688	0.235401	0.0578019	0
ENSG00000013375	0.0335987	0.0683332	0.157261	0
ENSG00000013392	2.54073e-06	1.12415e-05	-0.452216	1
ENSG00000013441	9.51333e-38	3.74962e-36	0.743308	1
ENSG00000013503	0.00384319	0.00992685	-0.192959	0
ENSG00000013523	0.281217	0.400758	-0.096955	0
ENSG00000013561	0.508671	0.62765	-0.0274291	0
ENSG00000013563	3.44962e-07	1.70009e-06	-0.521264	1
ENSG00000013573	9.12739e-25	1.79208e-23	-0.665817	1
ENSG00000013583	1.23647e-07	6.46695e-07	0.151383	0
ENSG00000013588	7.52217e-11	5.44586e-10	0.729885	1
ENSG00000013619	6.40942e-12	5.08527e-11	-0.565458	1
ENSG00000013725	0.368317	0.494144	-0.200067	0
ENSG00000013810	0.707144	0.793464	0.0480168	0
ENSG00000014123	0.00711435	0.0172132	-0.138976	0
ENSG00000014138	0.00100685	0.00292642	-0.34798	0
ENSG00000014164	9.53038e-05	0.000334395	-0.157682	0
ENSG00000014216	0.000653863	0.00197189	0.108598	0
ENSG00000014257	0.813496	0.874852	0.0725058	0
ENSG00000014641	3.99957e-12	3.22975e-11	0.262307	0
ENSG00000014824	0.156059	0.250186	-0.0714541	0
ENSG00000014914	0.146862	0.238401	-0.123078	0
ENSG00000014919	0.019016	0.0414051	-0.0805911	0
ENSG00000015133	0.779445	0.848959	-0.0363689	0
ENSG00000015153	4.30286e-08	2.36412e-07	0.369562	0
ENSG00000015171	0.256689	0.372998	0.0604316	0
ENSG00000015285	0.783615	0.852116	0.0617907	0
ENSG00000015475	0.226116	0.337718	0.0926509	0
ENSG00000015479	0.61085	0.714909	0.0145746	0
ENSG00000015520	0.846914	0.898863	-0.00813531	0
ENSG00000015532	0.0272712	0.0569445	-0.154638	0
ENSG00000015568	0.0237994	0.0504713	-0.444773	0
ENSG00000015592	3.51047e-06	1.53146e-05	1.16985	1
ENSG00000015676	0.0498601	0.0960555	-0.0814532	0
ENSG00000016391	0.000503029	0.00155238	-0.291023	0
ENSG00000016864	1.33881e-06	6.13551e-06	-0.329203	0
ENSG00000017260	0.0982581	0.171133	0.112532	0
ENSG00000017427	0.393598	0.519348	0.0773226	0
ENSG00000017797	1.80212e-05	7.09767e-05	0.160335	0
ENSG00000018189	0.0353397	0.0712898	-0.124945	0
ENSG00000018280	0.342078	0.466991	-0.244085	0
ENSG00000018408	8.73595e-14	8.21562e-13	0.319637	0
ENSG00000018510	0.295017	0.414989	-0.0412558	0
ENSG00000018610	0.592324	0.699463	-0.0290973	0
ENSG00000018625	0.00262287	0.00701492	-1.13611	1
ENSG00000018699	0.0727741	0.132638	-0.117021	0
ENSG00000018869	0.132116	0.218574	-0.184581	0
ENSG00000019144	0.200715	0.306731	-0.252883	0
ENSG00000019169	0.460316	0.583579	0.271177	0
ENSG00000019485	0.569678	0.680205	0.0685587	0
ENSG00000019549	4.42611e-79	7.55961e-77	-0.602996	1
ENSG00000019582	0.00135968	0.00386217	0.209418	0
ENSG00000019995	6.82536e-14	6.46861e-13	0.219573	0
ENSG00000020129	4.35152e-16	4.97979e-15	-0.363518	0
ENSG00000020256	1.79355e-06	8.10951e-06	-0.242335	0
ENSG00000020426	0.00823838	0.0196455	0.202475	0
ENSG00000020577	1.71461e-07	8.78826e-07	-0.302851	0
ENSG00000020922	0.00520268	0.0130366	-0.269517	0
ENSG00000021355	0.0309692	0.0636041	0.07476	0
ENSG00000021488	0.00636344	0.0156007	0.167321	0
ENSG00000021574	0.315553	0.437941	0.351199	0
ENSG00000021645	0.103674	0.179151	0.633073	0
ENSG00000021776	0.800235	0.865277	0.0216723	0
ENSG00000021826	2.92379e-06	1.28576e-05	-0.527389	1
ENSG00000021852	7.68462e-32	2.29441e-30	0.575703	1
ENSG00000022267	0.864773	0.912816	0.0177982	0
ENSG00000022277	3.70218e-08	2.04825e-07	0.171085	0
ENSG00000022840	7.79589e-14	7.35769e-13	0.257442	0
ENSG00000022976	8.086e-06	3.35347e-05	-0.249918	0
ENSG00000023041	0.192177	0.296536	-0.065404	0
ENSG00000023191	0.952053	0.968951	-0.00263757	0
ENSG00000023228	0.986289	0.991536	0.000624574	0
ENSG00000023287	2.06335e-07	1.0461e-06	0.374815	0
ENSG00000023318	5.59301e-22	9.401e-21	0.26858	0
ENSG00000023330	0.0283668	0.0588453	0.0491109	0
ENSG00000023445	5.08943e-27	1.15817e-25	-0.362409	0
ENSG00000023516	1.19159e-06	5.49892e-06	-0.230134	0
ENSG00000023572	1.95957e-05	7.67781e-05	0.163786	0
ENSG00000023608	0.00128352	0.00366135	0.169324	0
ENSG00000023697	0.172983	0.27221	0.0657459	0
ENSG00000023734	0.00843134	0.0200664	0.0615186	0
ENSG00000023839	8.48093e-152	5.1812e-149	-0.57349	1
ENSG00000023892	0.843915	0.896752	-0.0682454	0
ENSG00000023902	3.4993e-05	0.000131807	-0.24936	0
ENSG00000023909	0.00303584	0.00801951	-0.0860817	0
ENSG00000024048	0.0201904	0.043568	0.0768432	0
ENSG00000024422	0.00382479	0.00988336	-0.164486	0
ENSG00000024862	0.23587	0.349362	0.863255	0
ENSG00000025039	0.000281267	0.000913765	0.158609	0
ENSG00000025156	0.000191622	0.000639169	0.304093	0
ENSG00000025293	0.0318914	0.0652872	-0.183226	0
ENSG00000025423	1.47291e-15	1.59697e-14	0.362741	0
ENSG00000025434	0.167683	0.265154	0.0967715	0
ENSG00000025708	2.31131e-14	2.26762e-13	0.256596	0
ENSG00000025770	0.130876	0.216952	0.0700015	0
ENSG00000025772	2.6294e-12	2.16289e-11	0.176393	0
ENSG00000025796	0.987315	0.992142	-0.00158822	0
ENSG00000025800	0.117756	0.19913	-0.0734655	0
ENSG00000026025	4.07327e-10	2.73688e-09	-0.232526	0
ENSG00000026036	8.76209e-10	5.72981e-09	-0.868582	1
ENSG00000026103	6.53881e-14	6.20815e-13	0.201916	0
ENSG00000026297	0.0172303	0.0379961	0.197914	0
ENSG00000026508	1.94202e-07	9.88371e-07	0.25626	0
ENSG00000026559	0.354534	0.479711	0.350615	0
ENSG00000026652	0.0419265	0.0827944	0.843978	0
ENSG00000026950	0.663612	0.757623	0.0390106	0
ENSG00000027001	0.714969	0.79877	0.0290384	0
ENSG00000027075	0.812646	0.874381	0.05002	0
ENSG00000027697	0.00211425	0.00577718	0.106945	0
ENSG00000027847	0.0729896	0.132955	-0.0822953	0
ENSG00000027869	0.114567	0.194734	-0.594434	0
ENSG00000028116	0.000282034	0.00091481	-0.275833	0
ENSG00000028137	0.0616758	0.115376	-0.239694	0
ENSG00000028203	1.70637e-15	1.83756e-14	0.327276	0
ENSG00000028277	0.547705	0.661628	0.348852	0
ENSG00000028310	3.22065e-21	5.16735e-20	-0.419198	1
ENSG00000028528	0.0159309	0.0354207	0.154237	0
ENSG00000028839	8.94653e-10	5.84561e-09	0.312949	0
ENSG00000029153	0.00980946	0.0229543	-0.140021	0
ENSG00000029363	8.62714e-08	4.60153e-07	0.225333	0
ENSG00000029364	3.09956e-13	2.77829e-12	0.239451	0
ENSG00000029639	0.335538	0.46005	-0.0719	0
ENSG00000029725	0.140662	0.230243	0.0746	0
ENSG00000029993	2.50749e-05	9.69075e-05	0.202127	0
ENSG00000030066	0.194382	0.299157	0.0897595	0
ENSG00000030110	2.70919e-10	1.86289e-09	0.161727	0
ENSG00000030419	0.305618	0.426878	-0.362165	0
ENSG00000030582	2.2538e-16	2.62844e-15	0.235263	0
ENSG00000031003	0.95583	0.970928	0.00302391	0
ENSG00000031081	9.79004e-05	0.000342598	0.702225	1
ENSG00000031691	0.823132	0.881515	0.0303881	0
ENSG00000031698	1.64412e-07	8.44881e-07	0.121561	0
ENSG00000031823	0.374293	0.499645	0.0437995	0
ENSG00000032219	0.0128631	0.0292717	0.209008	0
ENSG00000032389	0.839327	0.893318	-0.0108035	0
ENSG00000032444	0.0105842	0.0245644	-0.139469	0
ENSG00000032742	0.000360424	0.0011466	-0.239736	0
ENSG00000033011	0.215697	0.32506	-0.0518266	0
ENSG00000033030	0.00626715	0.015396	-0.119889	0
ENSG00000033050	0.000920683	0.00269818	-0.125466	0
ENSG00000033100	0.220374	0.330759	-0.0367119	0
ENSG00000033122	0.0102777	0.0239416	-1.05904	1
ENSG00000033170	0.15417	0.24778	0.232222	0
ENSG00000033178	0.470598	0.59311	0.0481688	0
ENSG00000033327	4.47036e-05	0.000165402	-0.310617	0
ENSG00000033627	0.0285777	0.0592441	-0.0951363	0
ENSG00000033800	0.397568	0.523152	0.0699059	0
ENSG00000033867	2.34761e-05	9.09942e-05	-0.413596	1
ENSG00000034152	1.21695e-14	1.22653e-13	0.209936	0
ENSG00000034510	2.06586e-25	4.21776e-24	0.372209	0
ENSG00000034533	0.0646762	0.120252	-0.281561	0
ENSG00000034677	0.0281337	0.0584532	0.277939	0
ENSG00000034693	0.000257811	0.000842607	-0.176323	0
ENSG00000034713	3.32213e-19	4.69891e-18	0.263208	0
ENSG00000035115	0.182483	0.284423	0.130238	0
ENSG00000035141	7.18612e-05	0.000257198	0.111069	0
ENSG00000035403	8.03349e-05	0.00028534	0.107291	0
ENSG00000035664	0.381166	0.50686	-0.06047	0
ENSG00000035681	0.0240519	0.0509116	-0.195022	0
ENSG00000035687	0.000129094	0.00044307	-0.145132	0
ENSG00000035862	0.566142	0.677153	0.102567	0
ENSG00000035928	0.28329	0.403062	0.0763707	0
ENSG00000036054	0.0261343	0.0547728	0.0973997	0
ENSG00000036257	1.59907e-25	3.28586e-24	0.435532	1
ENSG00000036448	0.530858	0.646687	0.119544	0
ENSG00000036473	0.000219902	0.000726782	0.412037	1
ENSG00000036530	0.43879	0.563439	0.109267	0
ENSG00000036549	0.00585787	0.0144955	0.125441	0
ENSG00000036672	7.12446e-62	6.94264e-60	-1.07791	1
ENSG00000037042	6.71338e-38	2.67257e-36	-0.945586	1
ENSG00000037241	7.30701e-11	5.30217e-10	0.196308	0
ENSG00000037280	0.338981	0.463771	-0.280617	0
ENSG00000037474	0.00378859	0.00980257	-0.077557	0
ENSG00000037637	0.397691	0.523271	0.0487886	0
ENSG00000037749	0.0994942	0.172944	0.0962427	0
ENSG00000037757	4.12497e-06	1.77612e-05	-0.246436	0
ENSG00000037897	1.80765e-16	2.11589e-15	-0.500717	1
ENSG00000038002	0.246317	0.361265	0.103691	0
ENSG00000038210	0.540092	0.654722	-0.0337152	0
ENSG00000038219	0.335685	0.460133	0.0496649	0
ENSG00000038274	0.0462061	0.0899544	0.084683	0
ENSG00000038358	0.0134759	0.0304959	-0.123271	0
ENSG00000038382	7.47169e-32	2.23504e-30	-0.467565	1
ENSG00000038427	4.34943e-07	2.12051e-06	1.42198	1
ENSG00000038532	0.432641	0.55739	0.074895	0
ENSG00000039068	8.63812e-06	3.5694e-05	0.202052	0
ENSG00000039123	0.0937451	0.164372	-0.090164	0
ENSG00000039139	0.503083	0.622543	-0.119157	0
ENSG00000039319	0.0177052	0.0388814	-0.282884	0
ENSG00000039523	0.0106424	0.0246815	-0.102916	0
ENSG00000039537	6.66689e-06	2.79117e-05	0.521359	1
ENSG00000039560	1.79748e-13	1.6475e-12	-0.275162	0
ENSG00000039600	0.000622789	0.00188462	0.98808	1
ENSG00000039650	1.73303e-09	1.09846e-08	-0.296393	0
ENSG00000039987	0.248656	0.363889	-0.460884	0
ENSG00000040199	0.710499	0.795598	-0.0133654	0
ENSG00000040275	0.901692	0.937151	0.0118884	0
ENSG00000040341	0.125726	0.209751	0.114702	0
ENSG00000040487	4.14125e-13	3.67279e-12	-0.280666	0
ENSG00000040531	0.0268592	0.0561603	-0.115052	0
ENSG00000040608	1.2213e-10	8.65263e-10	0.377618	0
ENSG00000040633	0.0142386	0.0320121	-0.0862346	0
ENSG00000040933	1.74537e-10	1.22023e-09	-0.440286	1
ENSG00000041353	0.542321	0.656572	-0.214859	0
ENSG00000041357	1.52399e-12	1.28283e-11	0.167291	0
ENSG00000041515	0.00825526	0.0196769	-0.5452	1
ENSG00000041802	0.246164	0.361108	0.0441747	0
ENSG00000041880	9.78477e-08	5.18589e-07	-0.388922	0
ENSG00000041982	0.503979	0.623263	-0.111182	0
ENSG00000041988	0.411471	0.536954	0.0491743	0
ENSG00000042062	0.0329902	0.0672937	0.609418	0
ENSG00000042088	5.56428e-05	0.000202946	-0.273885	0
ENSG00000042286	0.38994	0.515506	-0.0303287	0
ENSG00000042304	0.385238	0.511204	-0.344579	0
ENSG00000042317	0.708944	0.794586	-0.0469157	0
ENSG00000042429	3.35113e-16	3.87687e-15	0.458166	1
ENSG00000042445	0.139736	0.22894	-0.0357732	0
ENSG00000042493	0.0160351	0.0356177	0.174748	0
ENSG00000042753	1.4074e-10	9.90038e-10	0.192774	0
ENSG00000042781	0.493442	0.614202	-0.221748	0
ENSG00000042832	0.00933712	0.021959	0.839284	1
ENSG00000043093	0.0234011	0.0496995	0.138112	0
ENSG00000043143	0.0114711	0.0264031	-0.201351	0
ENSG00000043514	0.124575	0.208268	0.0763853	0
ENSG00000043591	0.270953	0.389205	0.270187	0
ENSG00000044012	0.351556	0.476623	-0.25059	0
ENSG00000044090	0.000260892	0.000851948	-0.313985	0
ENSG00000044115	1.21312e-12	1.03376e-11	0.218778	0
ENSG00000044446	0.00476679	0.0120528	-0.301668	0
ENSG00000044459	0.486794	0.607673	-0.0524882	0
ENSG00000044574	8.00555e-306	2.5432e-302	0.773542	1
ENSG00000046604	0.0215685	0.046234	0.0557874	0
ENSG00000046647	2.09292e-06	9.39625e-06	-0.274711	0
ENSG00000046651	0.0116924	0.0268463	-0.20726	0
ENSG00000046653	0.436564	0.561125	0.207381	0
ENSG00000046889	0.28436	0.403933	0.399023	0
ENSG00000047056	0.732133	0.81208	-0.0366798	0
ENSG00000047188	2.49325e-06	1.1053e-05	-0.383726	0
ENSG00000047230	0.0479158	0.0927486	-0.156112	0
ENSG00000047249	3.02834e-07	1.50413e-06	0.221948	0
ENSG00000047315	0.0433094	0.0851921	-0.0932045	0
ENSG00000047346	1.50307e-06	6.85071e-06	0.38879	0
ENSG00000047365	0.219063	0.329134	-0.175581	0
ENSG00000047410	0.10958	0.187581	-0.103081	0
ENSG00000047457	2.46354e-07	1.23597e-06	0.283357	0
ENSG00000047578	0.0374032	0.0748819	-0.212382	0
ENSG00000047579	0.432552	0.557321	0.0574695	0
ENSG00000047597	0.128364	0.213479	0.120455	0
ENSG00000047621	0.00156314	0.00438208	-0.299356	0
ENSG00000047634	1.55906e-07	8.02989e-07	0.324027	0
ENSG00000047644	0.0952469	0.166601	-0.0970646	0
ENSG00000047662	0.111293	0.190029	0.492825	0
ENSG00000047849	7.47776e-06	3.11178e-05	-0.149656	0
ENSG00000047932	0.863312	0.911577	0.00564236	0
ENSG00000048028	0.366825	0.492651	-0.0890288	0
ENSG00000048052	0.872821	0.917455	0.0722295	0
ENSG00000048140	0.085422	0.151891	0.0692313	0
ENSG00000048162	0.109141	0.186924	0.133389	0
ENSG00000048342	0.0242726	0.0513309	-0.313608	0
ENSG00000048392	9.30468e-17	1.11208e-15	0.456725	1
ENSG00000048405	0.0187576	0.0409107	0.118834	0
ENSG00000048471	0.00289526	0.00767879	-0.33127	0
ENSG00000048540	0.00381639	0.00986807	-0.478881	1
ENSG00000048544	0.45004	0.574125	-0.0215352	0
ENSG00000048649	4.26029e-20	6.33025e-19	0.538503	1
ENSG00000048707	1.07513e-15	1.18758e-14	-0.440493	1
ENSG00000048828	1.06886e-06	4.95123e-06	0.152645	0
ENSG00000048991	0.599806	0.705989	-0.0438473	0
ENSG00000049130	1.91434e-07	9.75536e-07	0.582844	1
ENSG00000049167	0.391546	0.517242	0.0736915	0
ENSG00000049239	0.0237792	0.0504418	-0.161127	0
ENSG00000049245	1.07079e-08	6.22106e-08	0.196255	0
ENSG00000049246	0.92254	0.951708	0.0231308	0
ENSG00000049249	0.685233	0.775287	-0.168838	0
ENSG00000049323	0.00187113	0.00517428	-0.300692	0
ENSG00000049449	8.04179e-07	3.80053e-06	0.122095	0
ENSG00000049540	0.950992	0.968367	0.0120916	0
ENSG00000049541	0.00297628	0.00787133	0.185463	0
ENSG00000049618	3.1659e-14	3.06816e-13	-0.324469	0
ENSG00000049656	0.0333219	0.0678831	0.111334	0
ENSG00000049759	0.469647	0.592382	0.0330659	0
ENSG00000049769	0.000880398	0.00258871	0.669889	1
ENSG00000049860	0.711574	0.796297	-0.0146791	0
ENSG00000049883	0.158127	0.252736	-0.170468	0
ENSG00000050130	6.46256e-07	3.09004e-06	-0.206138	0
ENSG00000050165	0.709529	0.795017	-0.0852605	0
ENSG00000050327	0.037934	0.0758298	-0.107994	0
ENSG00000050344	0.000579845	0.00176882	0.677616	1
ENSG00000050393	1.31083e-11	1.01172e-10	0.313518	0
ENSG00000050405	0.0116456	0.0267543	-0.125522	0
ENSG00000050426	0.00190849	0.00527025	-0.130617	0
ENSG00000050438	0.47558	0.597682	-0.163292	0
ENSG00000050730	0.89132	0.930025	-0.0409743	0
ENSG00000050748	5.66208e-05	0.000206182	0.220162	0
ENSG00000050820	0.919958	0.949981	-0.00297842	0
ENSG00000051009	0.0677339	0.124987	-0.1409	0
ENSG00000051108	4.30007e-166	3.59486e-163	0.840536	1
ENSG00000051128	0.0637117	0.118723	0.311617	0
ENSG00000051180	0.205219	0.312172	-0.29224	0
ENSG00000051341	0.948084	0.966628	0.0242555	0
ENSG00000051382	0.00254136	0.0068153	-0.200063	0
ENSG00000051523	0.215059	0.324374	0.401468	0
ENSG00000051596	0.000392147	0.00123908	0.168585	0
ENSG00000051620	3.52088e-06	1.53515e-05	0.144804	0
ENSG00000051825	0.00888574	0.0210376	-0.23301	0
ENSG00000052126	0.86531	0.9132	-0.0108284	0
ENSG00000052344	0.668531	0.761925	0.0273444	0
ENSG00000052723	0.103774	0.179284	0.114278	0
ENSG00000052749	2.25062e-10	1.55904e-09	-0.196662	0
ENSG00000052795	0.922589	0.951708	0.00449454	0
ENSG00000052802	4.85466e-40	2.11264e-38	0.450003	1
ENSG00000052841	0.869414	0.915435	-0.00910295	0
ENSG00000052850	0.0192274	0.0418024	0.950509	1
ENSG00000053108	0.258167	0.374591	-0.169566	0
ENSG00000053254	0.154102	0.247726	-0.104475	0
ENSG00000053371	7.63274e-09	4.50868e-08	0.203961	0
ENSG00000053372	0.585923	0.694279	-0.0188953	0
ENSG00000053438	0.374099	0.499469	0.197903	0
ENSG00000053501	0.102075	0.176683	0.0687832	0
ENSG00000053524	0.12591	0.210013	-0.255364	0
ENSG00000053702	0.016342	0.0362361	-0.730102	1
ENSG00000053747	6.8874e-07	3.28034e-06	-0.354786	0
ENSG00000053770	0.216688	0.326273	0.0658001	0
ENSG00000053900	0.000119439	0.000412703	-0.307187	0
ENSG00000054116	6.00711e-05	0.000217648	0.159107	0
ENSG00000054118	0.638811	0.738169	-0.0132203	0
ENSG00000054148	0.0286205	0.0593174	0.0948556	0
ENSG00000054219	0.532668	0.648237	-0.0821386	0
ENSG00000054267	1.41001e-28	3.50495e-27	0.510155	1
ENSG00000054277	3.28477e-18	4.31557e-17	0.317513	0
ENSG00000054282	0.461574	0.584753	-0.103415	0
ENSG00000054523	0.699368	0.787297	-0.0125005	0
ENSG00000054598	0.00299978	0.00792952	0.483764	1
ENSG00000054611	0.580724	0.689563	-0.0238753	0
ENSG00000054654	0.000126323	0.000434217	-0.500801	1
ENSG00000054690	0.000180528	0.000605086	-0.547215	1
ENSG00000054793	0.0601255	0.113022	0.0695697	0
ENSG00000054938	5.9678e-06	2.51679e-05	0.25151	0
ENSG00000054965	0.285712	0.405454	-0.0545386	0
ENSG00000054967	0.127149	0.21188	0.142934	0
ENSG00000054983	0.971328	0.981649	0.00591578	0
ENSG00000055044	1.9615e-07	9.97646e-07	0.164924	0
ENSG00000055070	2.64639e-21	4.27623e-20	0.250351	0
ENSG00000055130	8.20144e-05	0.000290655	0.099096	0
ENSG00000055147	0.0129154	0.0293825	-0.226982	0
ENSG00000055163	0.832369	0.888493	-0.0818311	0
ENSG00000055208	6.09513e-23	1.07812e-21	0.30637	0
ENSG00000055211	0.00227933	0.00618147	0.126824	0
ENSG00000055332	0.00191455	0.00528607	0.178866	0
ENSG00000055483	1.18924e-07	6.23431e-07	-0.259691	0
ENSG00000055609	0.23604	0.349548	-0.0848416	0
ENSG00000055732	0.519254	0.636504	-0.171941	0
ENSG00000055917	0.452171	0.576317	-0.0289131	0
ENSG00000055950	6.28771e-05	0.000227348	0.128411	0
ENSG00000055955	1.26482e-29	3.31525e-28	0.29653	0
ENSG00000055957	1.69052e-13	1.55395e-12	0.28281	0
ENSG00000056050	0.447678	0.572123	0.0548636	0
ENSG00000056097	9.17677e-07	4.29545e-06	0.17418	0
ENSG00000056277	0.000539573	0.00165711	0.323763	0
ENSG00000056558	9.51469e-104	3.08431e-101	-0.541651	1
ENSG00000056586	0.00755633	0.0181911	0.132877	0
ENSG00000056736	2.90299e-09	1.78907e-08	0.221037	0
ENSG00000056972	1.97318e-13	1.7992e-12	-0.433084	1
ENSG00000056998	0.409963	0.535162	-0.10467	0
ENSG00000057019	0.714705	0.798619	-0.0300673	0
ENSG00000057252	0.85517	0.905206	0.0154839	0
ENSG00000057294	0.00569503	0.0141167	-0.114499	0
ENSG00000057593	1.94034e-09	1.22061e-08	0.354134	0
ENSG00000057608	5.18637e-08	2.82608e-07	0.131113	0
ENSG00000057663	0.846282	0.89846	0.00899068	0
ENSG00000057704	0.352366	0.477436	-0.168753	0
ENSG00000057757	1.38434e-06	6.33866e-06	0.118659	0
ENSG00000057935	0.678729	0.769901	-0.0372091	0
ENSG00000058056	0.0412428	0.0816224	-0.188113	0
ENSG00000058063	9.84474e-13	8.46637e-12	0.30972	0
ENSG00000058085	5.99296e-29	1.52307e-27	0.303975	0
ENSG00000058091	0.11867	0.200421	-0.196805	0
ENSG00000058262	2.67117e-15	2.84376e-14	0.169776	0
ENSG00000058272	0.678641	0.769901	0.0356156	0
ENSG00000058404	9.87276e-06	4.04798e-05	-0.396961	0
ENSG00000058453	1.91293e-12	1.59334e-11	-0.426791	1
ENSG00000058600	1.60955e-52	1.17816e-50	-0.662574	1
ENSG00000058668	0.564414	0.675835	-0.120401	0
ENSG00000058673	0.363756	0.489528	0.0232919	0
ENSG00000058729	1.23243e-20	1.9117e-19	0.493657	1
ENSG00000058799	5.49702e-09	3.29365e-08	0.287654	0
ENSG00000058804	0.0575481	0.108743	-0.106149	0
ENSG00000058866	0.719351	0.802062	-0.0560437	0
ENSG00000059122	0.616688	0.719621	0.0271702	0
ENSG00000059145	0.00040838	0.00128475	-0.162939	0
ENSG00000059377	0.202336	0.308643	-0.135959	0
ENSG00000059378	7.8904e-27	1.77272e-25	-0.353316	0
ENSG00000059573	0.881268	0.923537	-0.00740591	0
ENSG00000059588	0.00105208	0.00304784	-0.437618	1
ENSG00000059691	0.00947076	0.0222305	0.150047	0
ENSG00000059728	4.69255e-05	0.000172898	0.263401	0
ENSG00000059758	0.0672688	0.124273	0.163653	0
ENSG00000059769	9.66456e-16	1.07201e-14	0.325839	0
ENSG00000059915	0.552526	0.665764	-0.0812544	0
ENSG00000060069	0.00106809	0.00309082	0.121836	0
ENSG00000060138	1.49247e-06	6.80435e-06	0.151108	0
ENSG00000060237	0.00388366	0.0100273	0.146992	0
ENSG00000060339	0.464403	0.587401	0.0451392	0
ENSG00000060491	4.08539e-05	0.000152079	0.115887	0
ENSG00000060566	9.79395e-14	9.15639e-13	0.343248	0
ENSG00000060642	0.00975411	0.0228348	-0.179297	0
ENSG00000060656	0.362265	0.488	0.0537868	0
ENSG00000060688	0.142442	0.232248	-0.0602408	0
ENSG00000060749	0.359634	0.485462	0.061752	0
ENSG00000060762	4.09535e-19	5.77201e-18	0.416294	1
ENSG00000060971	0.0155711	0.0346937	0.0765998	0
ENSG00000060982	0.468553	0.59151	0.184704	0
ENSG00000061273	4.57768e-11	3.3788e-10	-0.272941	0
ENSG00000061337	0.01312	0.0297924	0.794241	1
ENSG00000061455	0.0224657	0.0479486	1.00226	1
ENSG00000061656	0.222475	0.333345	-0.268282	0
ENSG00000061676	0.00749192	0.0180579	0.10669	0
ENSG00000061794	4.94294e-09	2.97851e-08	0.174956	0
ENSG00000061936	0.0168423	0.0372335	0.0810037	0
ENSG00000061938	0.294824	0.41479	-0.103909	0
ENSG00000061987	0.012396	0.02829	-0.144974	0
ENSG00000062038	0.362332	0.488	0.239019	0
ENSG00000062096	0.34935	0.474524	0.46573	0
ENSG00000062194	4.39868e-19	6.17759e-18	0.270855	0
ENSG00000062282	0.00595529	0.0147136	0.0952369	0
ENSG00000062370	0.257976	0.374389	-0.242667	0
ENSG00000062485	0.605538	0.711207	0.0153497	0
ENSG00000062582	6.63936e-07	3.16696e-06	0.209887	0
ENSG00000062598	0.869695	0.915435	-0.0101221	0
ENSG00000062650	0.0127665	0.0290729	0.102367	0
ENSG00000062716	1.94724e-13	1.77656e-12	-0.221193	0
ENSG00000062725	1.36298e-07	7.09357e-07	0.357118	0
ENSG00000062822	1.24582e-15	1.36192e-14	-0.614957	1
ENSG00000063015	0.722857	0.804898	0.204408	0
ENSG00000063046	1.21842e-14	1.22723e-13	0.171362	0
ENSG00000063127	0.29788	0.418016	0.355488	0
ENSG00000063169	0.0318108	0.0651486	-0.146835	0
ENSG00000063176	4.79283e-08	2.61973e-07	-0.272295	0
ENSG00000063177	1.06305e-20	1.65706e-19	0.198219	0
ENSG00000063180	0.318099	0.440898	-0.331009	0
ENSG00000063241	4.79287e-13	4.22475e-12	0.275635	0
ENSG00000063244	0.0012112	0.00347162	0.0868618	0
ENSG00000063245	0.00171938	0.00478293	0.09868	0
ENSG00000063322	0.134149	0.221424	0.417243	0
ENSG00000063438	0.447639	0.572119	0.1992	0
ENSG00000063587	0.821981	0.880757	0.00897566	0
ENSG00000063601	0.226728	0.338409	-0.0700236	0
ENSG00000063660	9.60647e-08	5.0948e-07	0.182481	0
ENSG00000063761	1.76283e-10	1.23134e-09	-0.613089	1
ENSG00000063854	0.0691494	0.1272	0.089457	0
ENSG00000063978	6.54986e-08	3.5339e-07	0.189202	0
ENSG00000064012	2.70321e-05	0.000103966	-0.240878	0
ENSG00000064042	0.924364	0.952674	0.00815481	0
ENSG00000064102	2.32715e-06	1.03804e-05	-0.280243	0
ENSG00000064115	0.000574889	0.00175674	0.179423	0
ENSG00000064199	0.540303	0.65477	-0.0898311	0
ENSG00000064225	1.28729e-07	6.71286e-07	-0.444815	1
ENSG00000064270	0.24559	0.36055	-0.43489	0
ENSG00000064309	0.923166	0.951932	0.0273564	0
ENSG00000064313	0.000534546	0.00164294	0.2063	0
ENSG00000064393	1.21807e-05	4.92309e-05	-0.301427	0
ENSG00000064419	0.0795918	0.142932	0.0823717	0
ENSG00000064489	0.0455949	0.0889827	0.186164	0
ENSG00000064490	0.000839623	0.00247892	-0.273709	0
ENSG00000064545	0.216657	0.326259	-0.0738425	0
ENSG00000064547	0.210925	0.319357	0.319364	0
ENSG00000064601	0.153564	0.247143	0.0469237	0
ENSG00000064607	3.72119e-52	2.69896e-50	-0.586999	1
ENSG00000064651	0.851764	0.902586	-0.0228421	0
ENSG00000064652	0.964599	0.977335	-0.00338226	0
ENSG00000064655	0.0123161	0.0281324	-0.653093	1
ENSG00000064666	7.86454e-06	3.26419e-05	0.094049	0
ENSG00000064687	0.348292	0.47337	-0.189574	0
ENSG00000064703	8.52245e-05	0.000301494	0.210895	0
ENSG00000064726	4.99861e-09	3.00978e-08	0.223044	0
ENSG00000064763	0.893681	0.931874	-0.034303	0
ENSG00000064787	0.580704	0.689563	0.101903	0
ENSG00000064886	0.0181895	0.0397909	-0.562459	1
ENSG00000064932	1.18175e-10	8.38363e-10	-0.424535	1
ENSG00000064933	9.65026e-05	0.000338228	-0.375568	0
ENSG00000064961	0.188183	0.291477	0.0533008	0
ENSG00000064989	0.462491	0.585682	0.199484	0
ENSG00000064995	0.913842	0.945974	-0.00387146	0
ENSG00000064999	9.08262e-20	1.31993e-18	-0.419497	1
ENSG00000065000	0.137619	0.226077	-0.0522601	0
ENSG00000065029	0.000248804	0.000816023	-0.292526	0
ENSG00000065054	0.000427119	0.0013384	0.113211	0
ENSG00000065057	0.00483221	0.0122007	0.228237	0
ENSG00000065060	5.09355e-23	9.04988e-22	-0.364184	0
ENSG00000065135	4.94567e-28	1.20118e-26	0.246982	0
ENSG00000065150	3.21544e-16	3.72259e-15	0.259845	0
ENSG00000065154	1.32785e-29	3.469e-28	1.34706	1
ENSG00000065183	9.8015e-07	4.57634e-06	-0.197537	0
ENSG00000065243	0.158821	0.253699	-0.0747574	0
ENSG00000065268	0.979034	0.987113	-0.00136506	0
ENSG00000065308	0.000234811	0.000773323	-0.116999	0
ENSG00000065320	0.00427187	0.0109324	-0.122045	0
ENSG00000065325	0.562992	0.674503	-0.163103	0
ENSG00000065328	0.00520008	0.0130322	0.867938	1
ENSG00000065357	0.446867	0.571409	-0.117466	0
ENSG00000065361	0.0851941	0.151537	-0.142331	0
ENSG00000065413	0.00692605	0.0168268	-0.446385	1
ENSG00000065427	3.74584e-11	2.78683e-10	0.159957	0
ENSG00000065457	1.14123e-06	5.27265e-06	-0.330642	0
ENSG00000065485	0.819819	0.879449	-0.0087543	0
ENSG00000065491	5.86345e-05	0.00021288	0.187821	0
ENSG00000065518	0.000515471	0.0015877	0.177728	0
ENSG00000065526	0.00142246	0.00402108	0.174659	0
ENSG00000065534	9.74355e-10	6.34809e-09	-0.331357	0
ENSG00000065548	3.49677e-11	2.61132e-10	0.188713	0
ENSG00000065559	3.63977e-05	0.000136838	0.237479	0
ENSG00000065600	0.0490731	0.0947461	-0.178819	0
ENSG00000065613	0.133152	0.220058	0.0630839	0
ENSG00000065615	0.0411414	0.0814723	0.128915	0
ENSG00000065621	4.46494e-11	3.29866e-10	0.634167	1
ENSG00000065665	0.507449	0.626677	-0.0788512	0
ENSG00000065717	0.419826	0.544939	0.204947	0
ENSG00000065802	0.0611082	0.114463	0.110259	0
ENSG00000065809	3.841e-07	1.88292e-06	0.159391	0
ENSG00000065833	0.412724	0.538014	0.021904	0
ENSG00000065882	0.266259	0.38385	0.05347	0
ENSG00000065883	2.44519e-08	1.3768e-07	0.214374	0
ENSG00000065911	0.413728	0.538882	0.129144	0
ENSG00000065923	0.867576	0.914671	0.030713	0
ENSG00000065970	0.747995	0.824966	0.0150492	0
ENSG00000065978	2.31861e-45	1.30137e-43	0.311281	0
ENSG00000065989	0.93635	0.959547	0.012965	0
ENSG00000066027	0.000189357	0.000632144	0.164762	0
ENSG00000066032	0.564429	0.675835	-0.205467	0
ENSG00000066044	1.13157e-14	1.14265e-13	0.22229	0
ENSG00000066056	0.0699228	0.12834	0.582815	0
ENSG00000066084	7.81002e-06	3.2424e-05	-0.151753	0
ENSG00000066117	1.00332e-06	4.67488e-06	-0.197656	0
ENSG00000066135	0.00352368	0.00917544	-0.128386	0
ENSG00000066136	2.43312e-11	1.843e-10	0.264276	0
ENSG00000066185	0.786293	0.853872	0.208321	0
ENSG00000066230	2.8249e-05	0.000108148	-1.34434	1
ENSG00000066248	0.0016896	0.00470752	-0.223796	0
ENSG00000066279	2.51927e-06	1.11559e-05	0.933068	1
ENSG00000066294	0.898488	0.935208	-0.0381628	0
ENSG00000066322	0.00314084	0.00826664	0.0869676	0
ENSG00000066379	0.24154	0.355902	0.0804837	0
ENSG00000066382	0.164088	0.260689	-0.561156	0
ENSG00000066422	0.820543	0.87987	-0.0105994	0
ENSG00000066427	0.990989	0.994118	0.00160185	0
ENSG00000066455	0.941479	0.963261	0.00304675	0
ENSG00000066468	0.994343	0.996099	0.00167901	0
ENSG00000066557	0.228056	0.33988	-0.053745	0
ENSG00000066583	4.26723e-10	2.86236e-09	0.284252	0
ENSG00000066629	0.701566	0.789156	-0.0863986	0
ENSG00000066651	0.0298455	0.061559	-0.158805	0
ENSG00000066654	0.0087375	0.0207113	-0.111847	0
ENSG00000066697	0.000894071	0.00262552	0.11609	0
ENSG00000066739	0.190707	0.294656	0.151053	0
ENSG00000066777	0.00534713	0.0133523	-0.214104	0
ENSG00000066813	0.0813253	0.145568	-0.143516	0
ENSG00000066827	0.0578025	0.109159	-0.187096	0
ENSG00000066855	0.623502	0.725599	0.0290573	0
ENSG00000066923	0.285404	0.405125	0.13384	0
ENSG00000066926	0.456507	0.580093	-0.0322641	0
ENSG00000066933	0.30776	0.428962	-0.112151	0
ENSG00000067048	0.890596	0.929633	-0.00598408	0
ENSG00000067057	0.0179578	0.0393491	-0.105437	0
ENSG00000067064	6.26065e-26	1.31366e-24	0.479028	1
ENSG00000067066	0.158692	0.253537	0.0500249	0
ENSG00000067082	6.49073e-66	7.26047e-64	0.384593	0
ENSG00000067113	0.0136313	0.0307905	-0.103792	0
ENSG00000067141	0.617416	0.720364	0.0554775	0
ENSG00000067167	4.7195e-28	1.15153e-26	0.344629	0
ENSG00000067177	2.38769e-12	1.97429e-11	-0.451036	1
ENSG00000067182	0.00602579	0.0148693	-0.0966177	0
ENSG00000067208	0.134889	0.222282	0.151106	0
ENSG00000067221	0.467356	0.59043	-0.0367982	0
ENSG00000067225	7.59499e-14	7.18088e-13	0.175777	0
ENSG00000067248	0.00338771	0.00885185	0.110411	0
ENSG00000067334	2.13903e-32	6.55915e-31	0.360819	0
ENSG00000067365	1.92851e-06	8.69006e-06	-0.250616	0
ENSG00000067369	0.00658812	0.0160919	-0.28697	0
ENSG00000067445	0.696925	0.785271	0.0439527	0
ENSG00000067533	0.00591782	0.0146302	0.13938	0
ENSG00000067560	2.17644e-40	9.6566e-39	0.284657	0
ENSG00000067596	4.82857e-06	2.0634e-05	0.241073	0
ENSG00000067601	0.960087	0.973882	0.0188135	0
ENSG00000067606	9.90472e-05	0.000346077	0.243845	0
ENSG00000067646	0.983672	0.989842	0.00201836	0
ENSG00000067704	0.147663	0.239505	-0.0602337	0
ENSG00000067715	0.0716137	0.130884	0.599398	0
ENSG00000067798	0.00227489	0.00617049	-0.339503	0
ENSG00000067829	8.75847e-06	3.61443e-05	-0.163771	0
ENSG00000067836	0.488252	0.609174	-0.0526582	0
ENSG00000067900	0.392555	0.51823	-0.0526187	0
ENSG00000067955	1.06317e-06	4.9263e-06	0.296812	0
ENSG00000067992	0.00244886	0.00658793	0.376744	0
ENSG00000068001	1.01037e-23	1.8683e-22	-0.516277	1
ENSG00000068024	0.0728007	0.132672	-0.347377	0
ENSG00000068028	1.5062e-27	3.54962e-26	0.298042	0
ENSG00000068078	0.695997	0.784726	-0.0768059	0
ENSG00000068079	0.221857	0.33265	0.098174	0
ENSG00000068097	0.00366866	0.00952329	-0.356828	0
ENSG00000068120	0.205851	0.313013	0.0396447	0
ENSG00000068137	0.647526	0.745068	-0.0337615	0
ENSG00000068305	0.227538	0.339331	-0.0557941	0
ENSG00000068308	1.1223e-12	9.58932e-12	0.352202	0
ENSG00000068323	0.0167455	0.0370454	0.0629914	0
ENSG00000068354	0.016373	0.0362971	-0.141785	0
ENSG00000068366	0.235138	0.348441	0.217028	0
ENSG00000068383	0.225113	0.336536	-0.0633736	0
ENSG00000068394	0.0127693	0.029075	0.0906232	0
ENSG00000068400	1.98105e-07	1.00694e-06	-0.294013	0
ENSG00000068438	0.576051	0.685598	-0.0236201	0
ENSG00000068489	0.70852	0.794222	-0.105842	0
ENSG00000068615	0.747625	0.824718	-0.0799484	0
ENSG00000068650	0.00315256	0.0082906	-0.221969	0
ENSG00000068654	2.07744e-07	1.05257e-06	-0.41305	1
ENSG00000068697	2.52719e-44	1.36537e-42	0.362308	0
ENSG00000068724	0.26272	0.379851	-0.0746874	0
ENSG00000068745	3.30413e-24	6.27034e-23	0.331477	0
ENSG00000068784	1.98793e-06	8.93753e-06	-0.459922	1
ENSG00000068793	0.559096	0.671405	0.150187	0
ENSG00000068796	0.067056	0.123923	-0.112279	0
ENSG00000068878	0.0497753	0.0959154	-0.0704633	0
ENSG00000068885	0.000173115	0.000581961	-0.419724	1
ENSG00000068903	1.20443e-06	5.55169e-06	0.21425	0
ENSG00000068912	0.00809442	0.0193457	-0.126608	0
ENSG00000068971	1.72886e-08	9.89788e-08	-0.36146	0
ENSG00000068976	4.1404e-34	1.38164e-32	1.84342	1
ENSG00000069020	0.857717	0.907478	-0.0109218	0
ENSG00000069248	0.226721	0.338409	-0.0946823	0
ENSG00000069275	0.234591	0.347727	0.0998397	0
ENSG00000069329	0.0113992	0.0262641	0.132966	0
ENSG00000069345	3.97055e-11	2.94436e-10	0.154391	0
ENSG00000069399	2.70083e-21	4.35533e-20	-0.314325	0
ENSG00000069424	0.660032	0.75473	0.101141	0
ENSG00000069431	0.0328449	0.0670145	-0.152277	0
ENSG00000069482	2.18501e-08	1.23864e-07	0.631968	1
ENSG00000069493	0.944383	0.964915	-0.0162406	0
ENSG00000069509	1.12938e-05	4.59036e-05	0.268677	0
ENSG00000069535	0.47007	0.592728	0.0244905	0
ENSG00000069667	9.22842e-10	6.02483e-09	0.391643	0
ENSG00000069702	0.000326846	0.0010448	-0.308613	0
ENSG00000069712	0.000322278	0.00103103	-0.665111	1
ENSG00000069764	0.00165507	0.00461781	1.06965	1
ENSG00000069812	0.58527	0.693815	-0.14515	0
ENSG00000069849	1.12928e-06	5.21894e-06	0.177993	0
ENSG00000069869	0.000596209	0.00181317	-0.141785	0
ENSG00000069943	0.217565	0.327286	-0.139983	0
ENSG00000069956	0.072586	0.132372	-0.0711647	0
ENSG00000069966	0.0040711	0.0104637	0.204899	0
ENSG00000069974	0.00369176	0.00958012	0.158535	0
ENSG00000069998	0.00158926	0.0044506	-0.0916277	0
ENSG00000070010	1.30168e-17	1.65228e-16	0.276742	0
ENSG00000070018	0.386816	0.512703	0.106203	0
ENSG00000070019	0.0373005	0.0747222	0.67138	0
ENSG00000070047	0.101671	0.176107	-0.247386	0
ENSG00000070061	0.283942	0.403676	-0.0956115	0
ENSG00000070081	7.03805e-05	0.00025241	0.60779	1
ENSG00000070087	0.0881643	0.155982	0.0927771	0
ENSG00000070159	0.615541	0.718546	0.0322523	0
ENSG00000070182	0.189463	0.293184	0.268579	0
ENSG00000070214	0.0150561	0.0336595	0.187848	0
ENSG00000070269	0.925669	0.953523	-0.0127454	0
ENSG00000070366	0.695034	0.783863	0.0388543	0
ENSG00000070367	0.0131729	0.0298902	0.103382	0
ENSG00000070371	0.0493137	0.0951645	-0.517211	0
ENSG00000070388	0.94512	0.96507	-0.0164171	0
ENSG00000070404	1.05349e-06	4.88575e-06	0.133478	0
ENSG00000070413	0.0234434	0.0497761	-0.114109	0
ENSG00000070423	0.35306	0.478204	0.0273999	0
ENSG00000070444	6.48565e-05	0.000233972	-0.363714	0
ENSG00000070476	4.60936e-05	0.000169991	-0.155244	0
ENSG00000070495	1.79586e-97	5.09383e-95	0.701809	1
ENSG00000070501	0.0220346	0.0471124	0.132013	0
ENSG00000070540	0.52894	0.644971	0.0526048	0
ENSG00000070601	0.664608	0.758324	-0.349648	0
ENSG00000070610	8.9154e-13	7.70889e-12	-0.257642	0
ENSG00000070614	0.435013	0.559758	-0.0499706	0
ENSG00000070669	0.000243591	0.000799752	-0.180089	0
ENSG00000070718	0.0102495	0.0238888	-0.299394	0
ENSG00000070729	0.838766	0.892938	0.0915818	0
ENSG00000070731	0.00141937	0.00401303	0.110554	0
ENSG00000070756	3.18801e-07	1.57801e-06	0.207199	0
ENSG00000070759	1.73368e-14	1.72003e-13	0.674548	1
ENSG00000070761	2.59969e-13	2.34622e-12	0.642971	1
ENSG00000070770	2.07141e-07	1.04985e-06	0.205291	0
ENSG00000070778	0.780344	0.849667	-0.0157102	0
ENSG00000070785	0.812423	0.874381	-0.0144346	0
ENSG00000070814	0.00227155	0.00616341	-0.148866	0
ENSG00000070831	9.01927e-27	2.02348e-25	0.24126	0
ENSG00000070882	0.762868	0.835741	-0.112297	0
ENSG00000070950	0.676179	0.767941	-0.0456963	0
ENSG00000070961	0.0207917	0.0447561	0.147532	0
ENSG00000071051	0.632949	0.733633	-0.0323948	0
ENSG00000071054	0.00549438	0.0136748	0.0784833	0
ENSG00000071073	0.612013	0.71569	0.0709172	0
ENSG00000071082	1.82344e-11	1.39583e-10	0.151476	0
ENSG00000071127	2.66431e-09	1.64733e-08	0.124184	0
ENSG00000071189	0.00132003	0.00375624	-0.253868	0
ENSG00000071205	0.000324024	0.00103641	-0.433294	1
ENSG00000071242	0.0110844	0.0256236	-0.228839	0
ENSG00000071243	3.61876e-06	1.57438e-05	0.275013	0
ENSG00000071246	0.114769	0.195035	-0.258046	0
ENSG00000071282	0.127094	0.211809	-0.046822	0
ENSG00000071462	1.57296e-09	1.00422e-08	0.19972	0
ENSG00000071537	0.236543	0.35	0.0943246	0
ENSG00000071539	0.026708	0.0558932	-0.35442	0
ENSG00000071553	8.76989e-12	6.8655e-11	0.231382	0
ENSG00000071564	0.00126431	0.00360997	0.1731	0
ENSG00000071575	0.884213	0.925535	0.0226275	0
ENSG00000071626	0.00255508	0.00684746	-0.0717253	0
ENSG00000071655	0.0746077	0.135251	-0.0636258	0
ENSG00000071794	0.814648	0.875669	-0.0223826	0
ENSG00000071859	0.00018427	0.000616328	-0.108066	0
ENSG00000071889	0.86329	0.911577	-0.00929069	0
ENSG00000071894	3.65569e-33	1.17307e-31	-0.897136	1
ENSG00000071909	0.741127	0.819166	0.100366	0
ENSG00000071967	0.0216108	0.046306	0.259177	0
ENSG00000071994	0.132095	0.218562	-0.0407655	0
ENSG00000072042	0.002635	0.00704382	0.0779528	0
ENSG00000072062	2.57475e-14	2.51521e-13	0.269677	0
ENSG00000072071	0.0238787	0.0506192	-0.582562	0
ENSG00000072080	0.000583064	0.00177762	0.375517	0
ENSG00000072110	4.48943e-05	0.000166069	-0.138034	0
ENSG00000072121	3.48778e-05	0.000131529	-0.264405	0
ENSG00000072133	0.129918	0.215567	-0.658442	0
ENSG00000072134	0.275122	0.393874	-0.104945	0
ENSG00000072135	3.5144e-05	0.000132344	-0.261612	0
ENSG00000072163	3.68507e-05	0.000138345	-0.246108	0
ENSG00000072195	0.906534	0.940952	0.0185908	0
ENSG00000072201	0.707349	0.793605	-0.0741181	0
ENSG00000072210	0.0626937	0.11706	-0.0824556	0
ENSG00000072274	0.119293	0.201301	0.0651799	0
ENSG00000072310	0.0200574	0.0433341	-0.102914	0
ENSG00000072364	2.70724e-05	0.000104096	0.172247	0
ENSG00000072401	0.35082	0.47595	0.0799706	0
ENSG00000072415	0.00477856	0.0120787	0.121855	0
ENSG00000072422	3.07389e-07	1.52485e-06	-1.07584	1
ENSG00000072501	0.375885	0.501222	0.0565885	0
ENSG00000072506	8.78226e-23	1.53632e-21	0.260337	0
ENSG00000072518	2.174e-07	1.09799e-06	0.166977	0
ENSG00000072571	1.51541e-26	3.33852e-25	2.27545	1
ENSG00000072609	3.27234e-06	1.43347e-05	-0.219998	0
ENSG00000072657	0.276477	0.395493	-0.417319	0
ENSG00000072682	0.0153516	0.034272	0.0813357	0
ENSG00000072736	0.000718629	0.00215047	0.184862	0
ENSG00000072756	0.000816234	0.0024166	-0.202464	0
ENSG00000072778	8.53423e-54	6.64498e-52	-0.668885	1
ENSG00000072786	0.624014	0.725958	0.0374441	0
ENSG00000072803	0.534731	0.650031	0.0257881	0
ENSG00000072818	0.250836	0.366336	0.0975247	0
ENSG00000072832	1.48411e-06	6.77014e-06	-0.663539	1
ENSG00000072840	0.111384	0.190136	-0.258904	0
ENSG00000072849	3.50628e-16	4.04163e-15	0.321941	0
ENSG00000072864	0.344086	0.469138	0.0732622	0
ENSG00000072954	0.00816591	0.019499	0.247502	0
ENSG00000072958	0.321855	0.4449	-0.0384284	0
ENSG00000073008	0.244612	0.359448	-0.0245882	0
ENSG00000073009	3.7306e-17	4.60784e-16	-0.311645	0
ENSG00000073050	0.0762752	0.13799	-0.144956	0
ENSG00000073060	3.75525e-11	2.79253e-10	0.204742	0
ENSG00000073067	0.216305	0.325791	-0.514922	0
ENSG00000073111	0.00291853	0.00773407	0.292309	0
ENSG00000073150	0.000143735	0.000489406	0.131674	0
ENSG00000073169	0.662597	0.7569	-0.0140554	0
ENSG00000073331	0.900504	0.936434	0.0188677	0
ENSG00000073350	0.0744148	0.134962	0.103239	0
ENSG00000073417	0.0227173	0.0484415	-0.118678	0
ENSG00000073464	0.129846	0.215478	0.203224	0
ENSG00000073536	0.050081	0.0964227	-0.0885683	0
ENSG00000073578	6.69907e-08	3.61072e-07	0.142019	0
ENSG00000073584	0.000166923	0.000562574	-0.121481	0
ENSG00000073605	1.50552e-06	6.85991e-06	0.304449	0
ENSG00000073614	0.620942	0.723204	0.0356	0
ENSG00000073670	5.42694e-06	2.30116e-05	-1.38869	1
ENSG00000073711	0.278546	0.397844	-0.112383	0
ENSG00000073712	9.72181e-17	1.15845e-15	0.192665	0
ENSG00000073734	0.0111755	0.0258011	0.360339	0
ENSG00000073737	2.53722e-12	2.09248e-11	0.598061	1
ENSG00000073792	0.81327	0.874728	0.0685081	0
ENSG00000073803	0.00283793	0.00754186	0.121195	0
ENSG00000073849	0.00110119	0.00318024	0.18164	0
ENSG00000073910	0.583432	0.692153	0.0484067	0
ENSG00000073921	7.17236e-08	3.85275e-07	0.150048	0
ENSG00000073969	0.0519951	0.0995288	-0.48114	0
ENSG00000074054	0.0206591	0.0445189	-0.144158	0
ENSG00000074071	1.18749e-13	1.1024e-12	0.223003	0
ENSG00000074181	0.743023	0.820907	0.140554	0
ENSG00000074201	0.122638	0.205613	0.0475863	0
ENSG00000074219	0.00032753	0.00104678	-0.263325	0
ENSG00000074266	0.000364742	0.00115941	0.151947	0
ENSG00000074276	0.000408019	0.00128387	0.159312	0
ENSG00000074319	0.0290803	0.0601683	0.136828	0
ENSG00000074356	0.0214634	0.0460274	-0.17117	0
ENSG00000074410	0.00042805	0.00134079	-0.223624	0
ENSG00000074416	0.149094	0.241358	0.03562	0
ENSG00000074527	0.10812	0.185542	-0.0554292	0
ENSG00000074582	3.11428e-20	4.6844e-19	-0.577103	1
ENSG00000074590	2.33288e-06	1.0403e-05	0.570306	1
ENSG00000074603	0.137515	0.225977	0.0956252	0
ENSG00000074621	0.72932	0.810098	-0.0420667	0
ENSG00000074657	0.316973	0.439567	-0.135295	0
ENSG00000074660	0.517053	0.634463	-0.564072	0
ENSG00000074695	0.000108751	0.000377657	0.244943	0
ENSG00000074696	6.57516e-09	3.916e-08	0.186398	0
ENSG00000074706	0.368941	0.494586	0.382629	0
ENSG00000074755	0.00101964	0.00295926	-0.208616	0
ENSG00000074800	1.91e-20	2.91715e-19	0.19218	0
ENSG00000074842	3.32433e-36	1.23952e-34	0.307155	0
ENSG00000074855	0.000169191	0.000569611	-0.303692	0
ENSG00000074935	0.830048	0.88659	-0.0107444	0
ENSG00000074964	5.47601e-70	6.95848e-68	-0.9414	1
ENSG00000074966	0.456688	0.580183	-0.112521	0
ENSG00000075073	0.230206	0.342409	1.16528	0
ENSG00000075089	0.171873	0.270888	0.110285	0
ENSG00000075131	0.349096	0.4743	-0.0783503	0
ENSG00000075142	0.307474	0.428677	0.0349267	0
ENSG00000075151	2.05493e-09	1.2881e-08	-0.34376	0
ENSG00000075188	0.222238	0.33306	-0.0763545	0
ENSG00000075218	0.00605083	0.0149218	0.439256	1
ENSG00000075234	4.46171e-09	2.69467e-08	0.223939	0
ENSG00000075239	6.16911e-12	4.90195e-11	0.264818	0
ENSG00000075240	0.000711549	0.0021325	-0.474711	1
ENSG00000075275	0.00837825	0.0199491	-0.219011	0
ENSG00000075292	0.940834	0.962776	-0.00293144	0
ENSG00000075303	0.0850146	0.151268	-0.24808	0
ENSG00000075336	0.00934049	0.0219604	0.114528	0
ENSG00000075391	8.6938e-06	3.59148e-05	-0.230065	0
ENSG00000075399	0.00642015	0.0157203	-0.188948	0
ENSG00000075407	0.616433	0.719476	0.0281033	0
ENSG00000075413	1.79537e-05	7.07284e-05	0.161076	0
ENSG00000075415	1.22626e-20	1.904e-19	0.20364	0
ENSG00000075420	0.000218474	0.000722664	-0.119378	0
ENSG00000075426	6.64885e-05	0.000239479	-0.298991	0
ENSG00000075461	0.0346333	0.0700962	-0.567564	0
ENSG00000075539	0.35678	0.482235	-0.0679787	0
ENSG00000075568	0.777154	0.847183	-0.01822	0
ENSG00000075618	6.39154e-14	6.07924e-13	1.33028	1
ENSG00000075624	6.23568e-07	2.98472e-06	0.132075	0
ENSG00000075643	1.0587e-05	4.31965e-05	-0.257909	0
ENSG00000075651	0.0513638	0.098546	-0.221744	0
ENSG00000075702	0.698762	0.786894	-0.0598064	0
ENSG00000075711	1.57059e-08	9.02904e-08	-0.270366	0
ENSG00000075785	5.48668e-33	1.75353e-31	0.291984	0
ENSG00000075790	0.893195	0.93155	-0.00545428	0
ENSG00000075826	2.57004e-05	9.918e-05	-0.965928	1
ENSG00000075856	0.26161	0.378556	0.0489574	0
ENSG00000075884	0.266772	0.38424	0.263612	0
ENSG00000075886	0.884214	0.925535	0.0330687	0
ENSG00000075914	0.821596	0.880464	0.0083606	0
ENSG00000075945	1.08125e-06	5.00573e-06	0.206029	0
ENSG00000075975	0.151207	0.244181	0.0575016	0
ENSG00000076003	0.0171237	0.0378084	-0.203132	0
ENSG00000076043	0.39339	0.519117	-0.26999	0
ENSG00000076053	9.22833e-11	6.62281e-10	0.352469	0
ENSG00000076067	0.674377	0.766278	0.0510651	0
ENSG00000076108	0.487153	0.607992	-0.0337707	0
ENSG00000076201	1.39736e-07	7.25583e-07	-0.28286	0
ENSG00000076242	0.805537	0.869294	0.0154635	0
ENSG00000076248	1.89386e-06	8.54361e-06	0.190561	0
ENSG00000076258	0.0160791	0.0357004	-0.461748	1
ENSG00000076321	0.864472	0.912559	0.0126292	0
ENSG00000076351	0.23681	0.350329	0.289076	0
ENSG00000076356	0.0632021	0.11787	-0.17564	0
ENSG00000076382	0.000138654	0.000473426	0.54165	1
ENSG00000076513	0.0310678	0.0637819	0.117685	0
ENSG00000076554	0.445822	0.570302	0.0357135	0
ENSG00000076555	0.0691712	0.127202	-0.194178	0
ENSG00000076604	9.43797e-11	6.76501e-10	0.223548	0
ENSG00000076641	0.389623	0.515325	0.224917	0
ENSG00000076650	0.544723	0.658905	0.0508943	0
ENSG00000076662	1.13318e-05	4.60461e-05	0.283025	0
ENSG00000076685	0.00130374	0.00371523	0.245335	0
ENSG00000076706	0.87062	0.916126	0.0168048	0
ENSG00000076770	0.0116663	0.026798	0.222964	0
ENSG00000076826	2.46269e-12	2.03418e-11	0.206675	0
ENSG00000076864	0.00232694	0.00629553	-0.167326	0
ENSG00000076924	0.701734	0.78927	0.0108862	0
ENSG00000076928	1.14392e-13	1.06444e-12	-0.320806	0
ENSG00000076944	0.0250577	0.0527664	-0.106867	0
ENSG00000076984	2.87032e-08	1.60479e-07	-0.169659	0
ENSG00000077044	3.15735e-13	2.82543e-12	-0.564871	1
ENSG00000077092	0.0547742	0.104246	0.199774	0
ENSG00000077097	0.157487	0.251991	-0.0746011	0
ENSG00000077147	0.0567039	0.107391	0.117305	0
ENSG00000077150	0.790931	0.857787	-0.00692781	0
ENSG00000077152	1.0989e-06	5.08444e-06	-0.423001	1
ENSG00000077157	0.0455138	0.0888462	-0.223898	0
ENSG00000077232	0.0826525	0.147644	-0.116066	0
ENSG00000077235	0.00207381	0.00568096	-0.2083	0
ENSG00000077238	0.000180963	0.00060629	0.194689	0
ENSG00000077254	0.440462	0.56481	0.0426878	0
ENSG00000077264	0.564955	0.676243	-0.188852	0
ENSG00000077312	0.00234964	0.0063494	-0.158355	0
ENSG00000077348	0.710588	0.795598	-0.0192478	0
ENSG00000077380	0.375543	0.500808	0.034803	0
ENSG00000077420	3.67844e-21	5.87811e-20	-0.321876	0
ENSG00000077454	0.142032	0.231744	0.0868495	0
ENSG00000077458	0.305619	0.426878	0.142755	0
ENSG00000077463	0.00619302	0.0152332	0.0919607	0
ENSG00000077514	0.18633	0.289284	-0.145858	0
ENSG00000077549	4.30576e-11	3.18402e-10	0.154004	0
ENSG00000077585	0.037776	0.0755347	-0.143075	0
ENSG00000077616	0.501008	0.620945	0.132656	0
ENSG00000077684	2.25571e-05	8.7674e-05	-0.395785	0
ENSG00000077713	0.89419	0.932098	-0.00915329	0
ENSG00000077721	3.04995e-13	2.73857e-12	0.241851	0
ENSG00000077782	0.020901	0.0449488	-0.377778	0
ENSG00000077809	6.41132e-09	3.82272e-08	-1.04209	1
ENSG00000077942	0.00637493	0.0156216	-0.484184	1
ENSG00000078018	0.0213205	0.0457519	-0.354274	0
ENSG00000078043	0.228585	0.340498	-0.102158	0
ENSG00000078061	0.280639	0.400114	0.0338077	0
ENSG00000078070	0.382327	0.508125	-0.0357391	0
ENSG00000078081	0.14302	0.232997	0.51271	0
ENSG00000078114	0.00329664	0.00863521	-0.533393	1
ENSG00000078124	0.0559209	0.106072	0.227469	0
ENSG00000078140	1.08231e-05	4.41086e-05	0.118082	0
ENSG00000078142	0.0412328	0.0816224	0.115185	0
ENSG00000078177	0.886095	0.926823	-0.0182582	0
ENSG00000078237	9.22862e-21	1.44706e-19	0.588671	1
ENSG00000078246	0.426241	0.551112	0.0452695	0
ENSG00000078269	0.00187912	0.00519456	-0.149444	0
ENSG00000078295	0.1563	0.250497	-0.310969	0
ENSG00000078304	0.0621076	0.116088	0.0804081	0
ENSG00000078319	0.295124	0.41508	0.103995	0
ENSG00000078369	9.51203e-11	6.81502e-10	0.21717	0
ENSG00000078401	7.10179e-26	1.48623e-24	0.349852	0
ENSG00000078403	0.0801773	0.143837	-0.128192	0
ENSG00000078487	0.0634815	0.11835	-0.153276	0
ENSG00000078618	1.01442e-07	5.37279e-07	-0.1764	0
ENSG00000078668	0.0462283	0.0899766	-0.0810561	0
ENSG00000078674	0.419883	0.544939	0.0628872	0
ENSG00000078687	0.457778	0.58101	0.0649257	0
ENSG00000078699	0.883315	0.925011	-0.00822841	0
ENSG00000078747	0.0289789	0.0599976	-0.0759435	0
ENSG00000078795	0.683801	0.774162	0.123519	0
ENSG00000078804	1.64861e-18	2.22485e-17	0.315706	0
ENSG00000078808	1.82459e-13	1.67138e-12	0.176754	0
ENSG00000078814	0.142605	0.232489	0.370309	0
ENSG00000078900	0.187154	0.29028	-0.295618	0
ENSG00000078902	5.71717e-05	0.000207997	0.193174	0
ENSG00000078967	0.196235	0.30145	0.0651314	0
ENSG00000079112	0.407497	0.532774	0.25707	0
ENSG00000079134	0.00624659	0.0153545	-0.237109	0
ENSG00000079150	0.0837135	0.149288	0.323953	0
ENSG00000079156	0.502791	0.622371	-0.0744992	0
ENSG00000079215	0.743166	0.82095	0.143915	0
ENSG00000079246	0.01142	0.0263007	0.0708191	0
ENSG00000079277	0.939851	0.962179	-0.00434088	0
ENSG00000079308	0.129569	0.215145	-0.0822346	0
ENSG00000079313	2.4643e-06	1.09368e-05	-0.202515	0
ENSG00000079332	2.24509e-07	1.13066e-06	0.241878	0
ENSG00000079335	1.20117e-07	6.29267e-07	1.01475	1
ENSG00000079337	0.432356	0.557113	-0.205308	0
ENSG00000079385	4.58432e-13	4.054e-12	0.399614	0
ENSG00000079387	0.432948	0.557651	-0.0621739	0
ENSG00000079393	0.000544977	0.00167177	-0.740874	1
ENSG00000079432	1.54126e-05	6.13875e-05	0.225453	0
ENSG00000079435	0.0535871	0.102231	-0.52458	0
ENSG00000079459	3.34043e-78	5.47004e-76	0.470939	1
ENSG00000079462	0.137677	0.226149	0.176885	0
ENSG00000079482	0.257193	0.373595	-0.136157	0
ENSG00000079557	0.305964	0.427247	-0.0595188	0
ENSG00000079616	1.26324e-06	5.8076e-06	0.167996	0
ENSG00000079691	0.205435	0.312441	-0.0866563	0
ENSG00000079739	1.12085e-05	4.55684e-05	0.161943	0
ENSG00000079785	0.926431	0.953751	-0.00418147	0
ENSG00000079805	0.0810615	0.145198	0.0577095	0
ENSG00000079819	0.00755039	0.0181823	-0.428409	1
ENSG00000079841	0.588438	0.696583	-0.200102	0
ENSG00000079931	0.200308	0.306256	0.29602	0
ENSG00000079950	0.870937	0.916279	0.00814915	0
ENSG00000079974	2.89897e-05	0.000110824	-0.3077	0
ENSG00000079999	0.533073	0.648469	0.0234057	0
ENSG00000080007	0.541874	0.656167	0.184512	0
ENSG00000080031	0.0065573	0.0160191	0.192118	0
ENSG00000080189	0.00333073	0.00871444	-0.118738	0
ENSG00000080200	0.344241	0.469189	0.0934346	0
ENSG00000080293	0.000192772	0.000642736	-1.63718	1
ENSG00000080298	0.941551	0.963261	0.0209935	0
ENSG00000080345	0.480213	0.601886	-0.0273509	0
ENSG00000080371	3.9974e-22	6.74042e-21	0.442463	1
ENSG00000080493	0.000300142	0.000968709	-0.197717	0
ENSG00000080503	0.274978	0.393768	-0.0828545	0
ENSG00000080546	9.8596e-24	1.82742e-22	0.514195	1
ENSG00000080561	0.0120067	0.0274845	0.133442	0
ENSG00000080573	0.103052	0.178231	-0.248075	0
ENSG00000080603	0.000755286	0.00225084	-0.298981	0
ENSG00000080608	6.30973e-15	6.5165e-14	-0.363327	0
ENSG00000080618	3.12017e-20	4.68881e-19	0.367843	0
ENSG00000080644	0.129609	0.215182	0.529779	0
ENSG00000080709	0.360248	0.486001	0.153319	0
ENSG00000080802	1.40101e-16	1.64841e-15	0.296596	0
ENSG00000080815	1.68558e-14	1.67336e-13	0.289031	0
ENSG00000080819	0.186523	0.289498	0.101481	0
ENSG00000080822	0.00084115	0.0024825	0.188801	0
ENSG00000080823	0.156798	0.251142	0.170502	0
ENSG00000080824	1.78293e-48	1.12829e-46	0.299928	0
ENSG00000080839	0.672947	0.765091	-0.106152	0
ENSG00000080845	1.61233e-09	1.02729e-08	-0.214264	0
ENSG00000080910	2.14524e-10	1.48864e-09	0.387804	0
ENSG00000080947	0.446182	0.57067	-0.135787	0
ENSG00000080986	0.621394	0.723624	-0.208422	0
ENSG00000081014	0.177631	0.278106	-0.120301	0
ENSG00000081019	0.756313	0.831138	-0.396698	0
ENSG00000081026	0.130956	0.217062	-0.102364	0
ENSG00000081041	0.0384507	0.0767079	0.122289	0
ENSG00000081051	0.226942	0.338592	-0.11172	0
ENSG00000081052	0.156884	0.251255	0.446122	0
ENSG00000081059	0.345761	0.470775	0.145398	0
ENSG00000081087	0.000116679	0.000403671	0.258246	0
ENSG00000081154	1.43401e-09	9.20315e-09	0.194432	0
ENSG00000081177	8.01195e-07	3.78868e-06	-0.191759	0
ENSG00000081181	2.56123e-05	9.88882e-05	0.410329	1
ENSG00000081237	0.244605	0.359448	-0.220753	0
ENSG00000081307	0.834525	0.890055	0.00925274	0
ENSG00000081320	7.41372e-08	3.97971e-07	0.797485	1
ENSG00000081377	0.0300421	0.0619323	-0.137453	0
ENSG00000081386	0.31895	0.441961	0.0961945	0
ENSG00000081665	0.839316	0.893318	0.0402991	0
ENSG00000081692	0.134889	0.222282	-0.464935	0
ENSG00000081721	0.000453526	0.00141196	0.160371	0
ENSG00000081760	0.288952	0.409029	0.0457662	0
ENSG00000081791	2.08361e-09	1.30505e-08	-0.236825	0
ENSG00000081803	0.155119	0.248866	0.13054	0
ENSG00000081870	0.412459	0.537844	0.0711659	0
ENSG00000081913	0.000502062	0.0015497	-0.284589	0
ENSG00000081923	0.00394839	0.0101878	-0.165493	0
ENSG00000082014	0.705919	0.792538	-0.0642061	0
ENSG00000082068	0.262342	0.379512	-0.10624	0
ENSG00000082146	0.45879	0.582016	0.0410617	0
ENSG00000082153	1.29647e-18	1.7707e-17	0.292652	0
ENSG00000082212	0.507561	0.626766	-0.0317333	0
ENSG00000082213	0.0664442	0.123064	-0.131785	0
ENSG00000082258	6.99067e-05	0.000250938	0.233392	0
ENSG00000082269	0.00436104	0.0111368	0.169043	0
ENSG00000082293	0.952696	0.969092	0.016835	0
ENSG00000082438	0.866754	0.914166	-0.0213688	0
ENSG00000082512	0.00579391	0.0143529	-0.390754	0
ENSG00000082515	5.09342e-12	4.06552e-11	0.343424	0
ENSG00000082516	7.94017e-07	3.75698e-06	-0.367002	0
ENSG00000082641	0.967535	0.979107	0.00190322	0
ENSG00000082701	9.58312e-10	6.2487e-09	0.219058	0
ENSG00000082781	0.474665	0.596964	0.0364042	0
ENSG00000082805	8.99608e-05	0.000316978	-0.237055	0
ENSG00000082898	0.202951	0.309315	0.0500016	0
ENSG00000082996	0.00698122	0.0169401	0.14018	0
ENSG00000083093	3.70586e-06	1.6083e-05	-0.279457	0
ENSG00000083097	1.37427e-05	5.50677e-05	-0.434088	1
ENSG00000083099	8.1502e-10	5.35171e-09	-0.304618	0
ENSG00000083123	0.252354	0.368114	-0.129304	0
ENSG00000083168	5.44447e-10	3.62752e-09	0.268491	0
ENSG00000083223	2.89391e-08	1.61685e-07	-0.17536	0
ENSG00000083290	0.811556	0.873831	0.0402849	0
ENSG00000083312	0.547306	0.661382	-0.0201705	0
ENSG00000083444	0.00211803	0.00578551	-0.100544	0
ENSG00000083454	0.198579	0.304168	0.301438	0
ENSG00000083457	0.0289197	0.0598827	0.121546	0
ENSG00000083520	7.93736e-09	4.67992e-08	0.172926	0
ENSG00000083535	0.120281	0.202539	-0.210455	0
ENSG00000083544	0.00088243	0.00259373	-0.310999	0
ENSG00000083635	0.99401	0.996099	-0.00043798	0
ENSG00000083642	0.00358332	0.00931852	-0.20445	0
ENSG00000083750	0.000501732	0.00154898	-0.403533	0
ENSG00000083799	1.05159e-22	1.83152e-21	0.258693	0
ENSG00000083807	3.63123e-07	1.78461e-06	0.295705	0
ENSG00000083812	0.396135	0.521766	0.0485061	0
ENSG00000083814	0.785014	0.852942	-0.0746181	0
ENSG00000083817	0.709024	0.794619	0.0251573	0
ENSG00000083828	9.37816e-05	0.000329564	-0.292137	0
ENSG00000083838	0.589784	0.697598	-0.044507	0
ENSG00000083844	0.486819	0.607673	0.0485655	0
ENSG00000083845	1.06994e-49	7.14074e-48	0.307512	0
ENSG00000083857	0.905222	0.939836	0.00951073	0
ENSG00000083896	6.27582e-22	1.05042e-20	0.460862	1
ENSG00000083937	2.82937e-24	5.40814e-23	0.349216	0
ENSG00000084070	0.0132006	0.029937	0.098288	0
ENSG00000084072	2.40225e-08	1.35358e-07	0.205641	0
ENSG00000084073	0.00170643	0.00475107	0.11549	0
ENSG00000084090	0.378069	0.503459	0.0250554	0
ENSG00000084092	0.00233189	0.00630678	0.101661	0
ENSG00000084093	0.106772	0.183625	0.193996	0
ENSG00000084110	0.464105	0.587117	0.132233	0
ENSG00000084112	4.03925e-05	0.000150538	-0.391473	0
ENSG00000084207	0.0105957	0.0245868	0.703118	1
ENSG00000084234	3.83652e-20	5.72199e-19	0.253705	0
ENSG00000084444	0.816346	0.87673	0.0230153	0
ENSG00000084453	0.15531	0.249112	-0.358001	0
ENSG00000084463	0.000174927	0.000587801	0.182543	0
ENSG00000084623	5.02295e-16	5.71114e-15	0.185515	0
ENSG00000084636	0.0348882	0.0704864	-0.57164	0
ENSG00000084652	0.0247216	0.0521692	-0.0674741	0
ENSG00000084674	0.24938	0.364714	-0.0596252	0
ENSG00000084676	0.0587874	0.110755	0.103622	0
ENSG00000084693	0.835374	0.890722	-0.0175392	0
ENSG00000084710	0.560227	0.672358	-0.0700374	0
ENSG00000084731	0.361689	0.487449	-0.217419	0
ENSG00000084733	7.9023e-13	6.87028e-12	0.173495	0
ENSG00000084734	4.39975e-07	2.14373e-06	-0.498343	1
ENSG00000084754	1.07596e-10	7.66052e-10	0.20772	0
ENSG00000084764	3.58481e-22	6.07048e-21	-0.312261	0
ENSG00000084774	2.85479e-24	5.45018e-23	-0.57503	1
ENSG00000085063	4.82312e-32	1.45371e-30	0.277555	0
ENSG00000085117	9.44106e-12	7.37638e-11	0.498755	1
ENSG00000085185	1.8341e-08	1.04644e-07	0.43353	1
ENSG00000085224	8.38385e-12	6.57301e-11	-0.440903	1
ENSG00000085231	0.669362	0.762543	-0.017921	0
ENSG00000085274	0.416219	0.541326	-0.0378561	0
ENSG00000085365	0.413323	0.538574	-0.408791	0
ENSG00000085377	0.000416258	0.00130746	0.132187	0
ENSG00000085382	0.930257	0.955708	-0.01544	0
ENSG00000085415	0.0617833	0.115536	0.0784737	0
ENSG00000085433	6.57117e-06	2.75618e-05	0.488452	1
ENSG00000085449	0.00620616	0.0152622	-0.163961	0
ENSG00000085465	3.10117e-13	2.77829e-12	0.647536	1
ENSG00000085491	0.0369549	0.0741713	0.344706	0
ENSG00000085511	0.557563	0.670254	-0.0561839	0
ENSG00000085514	0.129543	0.215124	0.428137	0
ENSG00000085552	0.485266	0.606152	-0.103418	0
ENSG00000085563	4.86803e-06	2.07816e-05	0.242875	0
ENSG00000085644	7.10428e-09	4.21848e-08	-0.697019	1
ENSG00000085662	0.602407	0.708526	0.0810636	0
ENSG00000085719	0.124946	0.2088	0.0766567	0
ENSG00000085721	0.0154346	0.0344476	0.438858	1
ENSG00000085733	2.52508e-14	2.47125e-13	-0.206442	0
ENSG00000085741	0.211692	0.320178	0.237756	0
ENSG00000085760	0.112645	0.191938	-0.0581087	0
ENSG00000085788	0.145046	0.235863	-0.1008	0
ENSG00000085831	0.233834	0.346799	0.160187	0
ENSG00000085832	0.368337	0.494144	-0.0555094	0
ENSG00000085840	0.000847464	0.00249928	0.419889	1
ENSG00000085871	0.000321117	0.00102814	0.141558	0
ENSG00000085872	0.0110818	0.0256231	-0.0871362	0
ENSG00000085978	1.18517e-05	4.79989e-05	0.17984	0
ENSG00000085982	3.78653e-05	0.000141685	-0.296371	0
ENSG00000085998	6.0539e-06	2.55067e-05	-0.170748	0
ENSG00000086015	1.74739e-10	1.2211e-09	-0.295964	0
ENSG00000086061	4.17149e-80	7.70464e-78	0.530578	1
ENSG00000086062	8.17006e-06	3.3848e-05	0.0980503	0
ENSG00000086065	3.61376e-11	2.69722e-10	0.252743	0
ENSG00000086102	1.98204e-57	1.76869e-55	-0.50495	1
ENSG00000086189	3.05856e-18	4.02837e-17	-0.333158	0
ENSG00000086200	0.989798	0.9933	-0.00108731	0
ENSG00000086205	0.923685	0.952321	-0.0203131	0
ENSG00000086232	0.000278223	0.000904666	0.181663	0
ENSG00000086289	0.0758212	0.1372	-0.0671397	0
ENSG00000086300	0.0130008	0.0295597	-0.118207	0
ENSG00000086475	0.0965279	0.168563	0.0902571	0
ENSG00000086504	8.45735e-07	3.98152e-06	0.16112	0
ENSG00000086544	7.11936e-14	6.73921e-13	0.24371	0
ENSG00000086570	0.501087	0.620945	0.164141	0
ENSG00000086589	2.81006e-06	1.23917e-05	0.170362	0
ENSG00000086598	3.91839e-26	8.3097e-25	0.313854	0
ENSG00000086619	0.0237605	0.0504089	0.29522	0
ENSG00000086666	2.98799e-09	1.83815e-08	0.199814	0
ENSG00000086696	2.97703e-05	0.000113617	0.287135	0
ENSG00000086712	1.31614e-12	1.11615e-11	0.219879	0
ENSG00000086730	1.12664e-07	5.92566e-07	0.866168	1
ENSG00000086758	1.93464e-05	7.5876e-05	-0.204517	0
ENSG00000086827	1.23315e-13	1.14345e-12	0.258042	0
ENSG00000086848	0.633998	0.734264	-0.064339	0
ENSG00000086991	0.888294	0.928145	-0.0421899	0
ENSG00000087008	0.530769	0.646687	-0.0288926	0
ENSG00000087053	0.904339	0.939226	0.00857879	0
ENSG00000087074	1.55796e-266	3.09333e-263	1.19028	1
ENSG00000087076	0.964252	0.977109	-0.00956176	0
ENSG00000087077	0.821896	0.880726	-0.00610578	0
ENSG00000087085	1.67643e-11	1.28827e-10	0.264632	0
ENSG00000087086	NA	NA	0.132275	0
ENSG00000087087	0.0886148	0.156653	-0.19462	0
ENSG00000087088	0.0790582	0.142107	0.0611792	0
ENSG00000087095	1.27348e-05	5.12879e-05	-0.332142	0
ENSG00000087111	0.0785048	0.141268	-0.189323	0
ENSG00000087152	0.661056	0.755575	-0.0183969	0
ENSG00000087157	0.00633329	0.015534	-0.212854	0
ENSG00000087191	0.00445479	0.0113397	0.0694442	0
ENSG00000087206	0.0624547	0.116641	-0.0792086	0
ENSG00000087237	0.0140532	0.0316311	0.726788	1
ENSG00000087253	0.528581	0.644655	0.203377	0
ENSG00000087258	1.3851e-14	1.38458e-13	-0.657654	1
ENSG00000087263	3.76777e-07	1.84942e-06	0.198516	0
ENSG00000087266	0.00160033	0.00447685	-0.151113	0
ENSG00000087269	0.011248	0.0259308	-0.0602911	0
ENSG00000087274	0.535436	0.650617	-0.0185913	0
ENSG00000087299	0.403329	0.528893	-0.0671475	0
ENSG00000087301	0.120103	0.202326	0.465016	0
ENSG00000087302	6.46791e-10	4.26823e-09	0.174351	0
ENSG00000087303	0.065457	0.121477	0.437162	0
ENSG00000087338	0.481978	0.603432	-0.0849784	0
ENSG00000087365	0.0677431	0.124989	0.0463984	0
ENSG00000087448	0.0014829	0.00418002	-0.152799	0
ENSG00000087460	4.54322e-20	6.72548e-19	0.230838	0
ENSG00000087470	0.0512482	0.0983599	0.0999826	0
ENSG00000087494	0.00272216	0.00725483	0.452134	1
ENSG00000087495	0.485745	0.606665	0.200792	0
ENSG00000087502	0.0225258	0.0480591	-0.0922029	0
ENSG00000087586	0.175241	0.274943	0.157819	0
ENSG00000087589	8.70892e-07	4.09389e-06	1.35535	1
ENSG00000087842	0.0133243	0.0301786	-0.101704	0
ENSG00000087884	3.91112e-09	2.37751e-08	0.364423	0
ENSG00000087903	0.154194	0.24778	0.261792	0
ENSG00000087995	0.000443634	0.00138414	0.133407	0
ENSG00000088002	0.0682955	0.12592	-0.518818	0
ENSG00000088035	0.715747	0.799446	-0.0336358	0
ENSG00000088038	0.987432	0.992142	0.00105171	0
ENSG00000088179	0.97707	0.985884	-0.00427228	0
ENSG00000088205	0.00551824	0.0137206	-0.111448	0
ENSG00000088247	0.781126	0.850336	-0.00712585	0
ENSG00000088256	0.000728623	0.00217792	0.131832	0
ENSG00000088280	0.00438891	0.0111935	-0.17831	0
ENSG00000088298	0.00790755	0.0189619	-0.103374	0
ENSG00000088305	0.0846873	0.150769	-0.23707	0
ENSG00000088325	0.92309	0.951932	0.00593529	0
ENSG00000088356	1.28918e-83	2.6944e-81	0.524044	1
ENSG00000088367	0.679827	0.770817	0.106697	0
ENSG00000088386	0.461128	0.584376	0.0692416	0
ENSG00000088387	0.411878	0.537265	-0.0655928	0
ENSG00000088448	0.123565	0.206971	-0.0824722	0
ENSG00000088451	9.17826e-07	4.29545e-06	0.267665	0
ENSG00000088538	0.00195395	0.00538267	-0.727319	1
ENSG00000088543	0.923958	0.952441	-0.0142095	0
ENSG00000088682	0.00914643	0.0215744	-0.098039	0
ENSG00000088726	0.0464498	0.0903513	-0.345821	0
ENSG00000088727	0.00532916	0.0133158	0.203424	0
ENSG00000088756	0.924552	0.952805	0.0206984	0
ENSG00000088766	3.07675e-05	0.000117169	-0.141675	0
ENSG00000088808	0.519666	0.636915	0.0390971	0
ENSG00000088812	2.36756e-06	1.05487e-05	-0.182614	0
ENSG00000088826	1.11168e-49	7.38826e-48	0.518751	1
ENSG00000088832	1.4926e-09	9.55601e-09	0.143433	0
ENSG00000088833	5.96873e-06	2.51679e-05	0.130217	0
ENSG00000088836	0.998252	0.998629	-0.000714151	0
ENSG00000088854	0.0848545	0.151017	-0.0772988	0
ENSG00000088876	0.000234118	0.000771361	-0.578146	1
ENSG00000088881	0.694907	0.783775	-0.0703636	0
ENSG00000088888	5.78248e-114	2.08748e-111	-0.686369	1
ENSG00000088899	2.15397e-21	3.49834e-20	-0.312232	0
ENSG00000088926	0.16956	0.267776	0.186162	0
ENSG00000088930	0.461033	0.584348	-0.0188827	0
ENSG00000088986	1.25935e-181	1.25022e-178	0.802634	1
ENSG00000089006	0.087446	0.154952	0.0577481	0
ENSG00000089009	6.74497e-14	6.39624e-13	0.153903	0
ENSG00000089022	0.0783947	0.141118	0.0687602	0
ENSG00000089041	0.00525605	0.01316	-0.180736	0
ENSG00000089048	2.43819e-05	9.43441e-05	-0.263749	0
ENSG00000089050	0.531633	0.647333	0.037004	0
ENSG00000089053	0.353083	0.478204	-0.0282459	0
ENSG00000089057	0.845847	0.89839	-0.0158733	0
ENSG00000089060	0.242621	0.357196	0.0756284	0
ENSG00000089063	0.443426	0.56774	0.0336205	0
ENSG00000089091	0.856912	0.906869	0.0348246	0
ENSG00000089094	0.478692	0.600548	-0.0520964	0
ENSG00000089123	0.519704	0.636915	0.0725108	0
ENSG00000089127	0.000715894	0.0021439	0.378123	0
ENSG00000089154	2.6845e-08	1.5062e-07	-0.42714	1
ENSG00000089157	1.18727e-32	3.70502e-31	0.256666	0
ENSG00000089159	0.591577	0.698736	-0.0191422	0
ENSG00000089163	0.487914	0.6088	0.104653	0
ENSG00000089169	0.429327	0.553975	-0.238851	0
ENSG00000089177	0.0184345	0.0402715	-0.294892	0
ENSG00000089195	0.415987	0.541114	-0.0325422	0
ENSG00000089199	0.516396	0.634127	0.238222	0
ENSG00000089220	3.04967e-20	4.59592e-19	0.219454	0
ENSG00000089234	0.000586927	0.00178837	0.117044	0
ENSG00000089248	7.59766e-16	8.50467e-15	0.211066	0
ENSG00000089250	0.569979	0.680411	-0.166546	0
ENSG00000089280	0.357908	0.483502	0.0224504	0
ENSG00000089289	4.18539e-40	1.83648e-38	0.436573	1
ENSG00000089327	4.24592e-05	0.000157796	0.253093	0
ENSG00000089335	0.288166	0.408207	-0.104506	0
ENSG00000089351	8.86037e-09	5.20289e-08	-0.197973	0
ENSG00000089486	2.16761e-18	2.8812e-17	0.272986	0
ENSG00000089505	0.947422	0.966219	0.0170399	0
ENSG00000089558	0.513494	0.631687	-0.223721	0
ENSG00000089597	0.270539	0.388763	-0.0327731	0
ENSG00000089639	0.187917	0.291137	-0.0911875	0
ENSG00000089682	0.108926	0.186644	-0.115223	0
ENSG00000089692	9.37825e-09	5.48469e-08	1.18818	1
ENSG00000089693	1.42243e-13	1.31666e-12	0.179621	0
ENSG00000089723	0.382342	0.508125	-0.143945	0
ENSG00000089737	0.671297	0.763768	0.0934989	0
ENSG00000089775	0.608317	0.713387	-0.0396092	0
ENSG00000089818	0.00313007	0.00824375	-0.159719	0
ENSG00000089847	0.000633989	0.00191742	-0.664394	1
ENSG00000089876	0.00169858	0.00473089	-0.115022	0
ENSG00000089902	0.787668	0.85494	0.0263768	0
ENSG00000089916	0.0101257	0.0236316	-0.186591	0
ENSG00000090006	0.489758	0.610779	-0.165843	0
ENSG00000090013	3.92664e-26	8.3161e-25	0.277767	0
ENSG00000090020	0.015221	0.0340138	0.212677	0
ENSG00000090054	1.0856e-09	7.02963e-09	0.254648	0
ENSG00000090060	6.58167e-05	0.000237328	0.138325	0
ENSG00000090061	2.93315e-11	2.20702e-10	0.223798	0
ENSG00000090097	1.04148e-06	4.83286e-06	-0.25449	0
ENSG00000090238	1.79768e-07	9.18147e-07	0.381962	0
ENSG00000090263	0.00548072	0.0136472	0.104506	0
ENSG00000090266	6.64403e-17	8.0376e-16	0.239925	0
ENSG00000090273	1.937e-18	2.58766e-17	0.199149	0
ENSG00000090316	4.59275e-07	2.23161e-06	0.141483	0
ENSG00000090339	9.09414e-73	1.28974e-70	0.625103	1
ENSG00000090372	0.0172302	0.0379961	-0.0950572	0
ENSG00000090376	0.8166	0.876884	-0.0832239	0
ENSG00000090382	0.835829	0.891087	-0.0568808	0
ENSG00000090432	0.251427	0.367064	-0.0299096	0
ENSG00000090447	1.69192e-09	1.07627e-08	-0.450579	1
ENSG00000090470	2.6358e-18	3.48022e-17	-0.579198	1
ENSG00000090487	0.00221197	0.00601697	0.117041	0
ENSG00000090512	0.063882	0.118985	-0.105654	0
ENSG00000090520	1.01694e-34	3.48878e-33	0.399344	0
ENSG00000090530	0.686709	0.776518	-0.111819	0
ENSG00000090534	1.17318e-18	1.60644e-17	-1.02773	1
ENSG00000090539	6.32398e-23	1.11487e-21	-0.992279	1
ENSG00000090554	2.57778e-09	1.59693e-08	0.483961	1
ENSG00000090565	0.000616766	0.00186817	-0.286653	0
ENSG00000090581	0.98752	0.992142	0.000774499	0
ENSG00000090612	0.509577	0.628492	-0.0551573	0
ENSG00000090615	0.146851	0.238401	-0.0830267	0
ENSG00000090621	3.32514e-09	2.03375e-08	0.135934	0
ENSG00000090659	0.956992	0.971673	-0.0190675	0
ENSG00000090661	0.0118141	0.0270983	0.127459	0
ENSG00000090674	0.0365256	0.0734023	-0.0953979	0
ENSG00000090686	0.000225336	0.000744123	-0.253692	0
ENSG00000090776	6.98792e-80	1.24715e-77	0.801405	1
ENSG00000090857	0.885537	0.926594	-0.0132974	0
ENSG00000090861	4.28271e-20	6.35168e-19	-0.290599	0
ENSG00000090863	0.000646475	0.00195184	-0.170308	0
ENSG00000090905	0.0549109	0.104468	-0.139453	0
ENSG00000090924	8.52625e-07	4.01158e-06	-0.701833	1
ENSG00000090971	0.195968	0.301156	-0.189186	0
ENSG00000090975	1.11015e-21	1.82921e-20	-0.461185	1
ENSG00000090989	1.08372e-07	5.71128e-07	-0.315377	0
ENSG00000091009	1.9534e-08	1.11171e-07	0.191146	0
ENSG00000091039	0.00585376	0.0144876	0.161621	0
ENSG00000091073	0.00923401	0.0217519	-0.180408	0
ENSG00000091106	0.866175	0.91387	0.0221806	0
ENSG00000091127	1.32181e-10	9.33554e-10	-0.312423	0
ENSG00000091129	0.907061	0.941315	0.0333952	0
ENSG00000091136	0.00616643	0.0151763	-0.21997	0
ENSG00000091137	0.00966413	0.0226509	0.986057	1
ENSG00000091140	0.946543	0.965765	-0.00199603	0
ENSG00000091157	0.62509	0.726862	-0.0699478	0
ENSG00000091164	7.51795e-36	2.72016e-34	0.304718	0
ENSG00000091181	0.880189	0.922788	0.0755406	0
ENSG00000091262	0.476118	0.598122	0.0642346	0
ENSG00000091317	0.208337	0.316008	0.0500286	0
ENSG00000091409	0.482584	0.603824	-0.0403035	0
ENSG00000091428	0.70778	0.793617	0.108139	0
ENSG00000091436	3.59452e-24	6.81329e-23	-0.279854	0
ENSG00000091482	0.829105	0.88588	-0.0772749	0
ENSG00000091483	2.7481e-07	1.3731e-06	0.209967	0
ENSG00000091490	0.518239	0.635604	0.0423591	0
ENSG00000091513	3.73797e-44	1.99242e-42	0.510696	1
ENSG00000091527	7.3837e-17	8.89179e-16	0.182049	0
ENSG00000091536	0.543941	0.658182	-0.147417	0
ENSG00000091542	1.34982e-10	9.51642e-10	0.20096	0
ENSG00000091583	1.07385e-121	4.61003e-119	0.498784	1
ENSG00000091592	0.401749	0.527447	-0.237834	0
ENSG00000091622	0.338131	0.462847	-0.259215	0
ENSG00000091640	0.919666	0.949924	-0.00346573	0
ENSG00000091651	0.000216609	0.000717093	0.241838	0
ENSG00000091656	0.784718	0.852801	0.0357739	0
ENSG00000091732	0.00151217	0.00425799	-0.14903	0
ENSG00000091831	0.0212325	0.0455937	0.941459	1
ENSG00000091844	0.138859	0.227644	-0.467286	0
ENSG00000091879	0.21427	0.323401	0.292528	0
ENSG00000091947	0.00213694	0.00582914	-0.147599	0
ENSG00000091986	0.869349	0.915435	-0.0358663	0
ENSG00000092010	4.24748e-09	2.57017e-08	0.153988	0
ENSG00000092020	0.224065	0.335222	-0.0912153	0
ENSG00000092036	0.0441817	0.0867146	-0.142554	0
ENSG00000092094	0.112239	0.191391	-0.10439	0
ENSG00000092098	4.08226e-05	0.000151999	-0.270957	0
ENSG00000092108	0.979497	0.987445	0.00113713	0
ENSG00000092140	0.770687	0.842099	-0.0332686	0
ENSG00000092148	0.0258958	0.0543439	-0.108943	0
ENSG00000092199	4.10846e-50	2.81288e-48	0.311311	0
ENSG00000092201	0.798552	0.863795	-0.00834489	0
ENSG00000092203	7.30502e-12	5.75709e-11	0.305271	0
ENSG00000092208	0.438615	0.56335	-0.0478426	0
ENSG00000092295	0.0464235	0.0903222	-0.594386	0
ENSG00000092330	8.53912e-13	7.3956e-12	-0.400637	0
ENSG00000092377	0.00544314	0.0135728	-0.400326	0
ENSG00000092421	3.44797e-05	0.000130151	-1.05018	1
ENSG00000092439	0.00342638	0.00893966	-0.175063	0
ENSG00000092445	0.0587628	0.110735	0.248429	0
ENSG00000092470	0.147393	0.239169	0.313502	0
ENSG00000092529	0.00842879	0.0200634	-0.495397	1
ENSG00000092531	0.000257403	0.000841794	0.231373	0
ENSG00000092607	2.13324e-06	9.56914e-06	0.229943	0
ENSG00000092621	0.18306	0.285099	0.0663229	0
ENSG00000092820	3.36253e-17	4.17268e-16	0.189622	0
ENSG00000092841	5.60605e-33	1.7845e-31	0.297632	0
ENSG00000092847	1.84607e-09	1.16453e-08	-0.282902	0
ENSG00000092850	1.55896e-05	6.20302e-05	1.27457	1
ENSG00000092853	0.957891	0.972317	0.0126211	0
ENSG00000092871	0.794964	0.861278	0.0175995	0
ENSG00000092929	0.445288	0.569756	-0.153283	0
ENSG00000092931	0.0275926	0.0575022	0.136706	0
ENSG00000092964	0.820223	0.879646	0.0237212	0
ENSG00000092969	5.94389e-34	1.96284e-32	-1.07648	1
ENSG00000092978	0.372805	0.498286	-0.10513	0
ENSG00000093000	1.61937e-21	2.64903e-20	0.437859	1
ENSG00000093010	4.59574e-05	0.000169607	0.114012	0
ENSG00000093072	0.108001	0.185418	-1.42088	0
ENSG00000093134	0.00367755	0.0095448	-0.301326	0
ENSG00000093144	1.32284e-09	8.50341e-09	0.207093	0
ENSG00000093167	0.00147767	0.00416823	0.106088	0
ENSG00000093183	0.0818442	0.146348	-0.0757922	0
ENSG00000093217	2.2571e-06	1.00849e-05	-0.331523	0
ENSG00000094631	0.00400474	0.0103148	-0.251165	0
ENSG00000094755	0.880383	0.922788	-0.0218605	0
ENSG00000094804	6.87197e-06	2.87248e-05	0.970697	1
ENSG00000094841	0.537758	0.652697	0.0606887	0
ENSG00000094880	0.867855	0.914718	-0.0099559	0
ENSG00000094914	0.183288	0.285342	-0.0605167	0
ENSG00000094916	5.10232e-05	0.000186999	0.238421	0
ENSG00000094975	0.0115659	0.0265903	0.160111	0
ENSG00000095002	0.923723	0.952321	-0.11527	0
ENSG00000095015	9.2411e-09	5.41169e-08	0.23909	0
ENSG00000095059	0.013864	0.0312539	-0.0977681	0
ENSG00000095066	0.0139763	0.0314847	-0.263318	0
ENSG00000095139	1.0807e-18	1.48108e-17	0.230012	0
ENSG00000095203	1.15009e-05	4.66976e-05	-0.142588	0
ENSG00000095209	0.00128369	0.00366135	0.215836	0
ENSG00000095261	0.00897463	0.0212164	0.12494	0
ENSG00000095319	0.00519133	0.0130164	-0.150712	0
ENSG00000095321	3.32639e-05	0.000125981	0.136756	0
ENSG00000095380	5.57332e-33	1.77764e-31	0.376289	0
ENSG00000095383	0.26083	0.377827	0.0742578	0
ENSG00000095397	0.0818345	0.146348	0.200253	0
ENSG00000095464	0.645668	0.743658	0.18568	0
ENSG00000095485	0.596234	0.702826	0.0329262	0
ENSG00000095539	0.00190447	0.00526005	-0.46237	1
ENSG00000095564	2.79258e-48	1.76021e-46	-0.454996	1
ENSG00000095574	1.50291e-12	1.26643e-11	0.754694	1
ENSG00000095585	7.5055e-09	4.43682e-08	0.575561	1
ENSG00000095587	0.326543	0.450255	0.28376	0
ENSG00000095596	0.0516394	0.098947	0.0959805	0
ENSG00000095627	0.919687	0.949924	0.0395391	0
ENSG00000095637	1.80336e-18	2.41726e-17	-0.477676	1
ENSG00000095739	2.10106e-05	8.19378e-05	-0.167219	0
ENSG00000095752	0.00650593	0.0159083	0.927439	1
ENSG00000095787	7.90058e-28	1.89853e-26	0.302913	0
ENSG00000095794	2.5744e-09	1.59547e-08	0.243979	0
ENSG00000095906	4.49782e-05	0.000166341	0.14601	0
ENSG00000095932	0.000324782	0.0010385	0.512881	1
ENSG00000095951	0.0542271	0.103328	0.120716	0
ENSG00000096060	5.59944e-43	2.78814e-41	-0.466154	1
ENSG00000096063	0.000138	0.000471293	0.19831	0
ENSG00000096070	1.67786e-05	6.64118e-05	0.158187	0
ENSG00000096080	9.13843e-12	7.14696e-11	0.197846	0
ENSG00000096092	1.05694e-05	4.3147e-05	-0.133237	0
ENSG00000096093	0.925752	0.953547	-0.00947357	0
ENSG00000096150	6.38427e-15	6.58492e-14	0.163038	0
ENSG00000096155	0.573498	0.683841	-0.0522009	0
ENSG00000096171	0.000449854	0.0014008	-0.197808	0
ENSG00000096384	4.71965e-137	2.4989e-134	0.578724	1
ENSG00000096401	8.4559e-43	4.1973e-41	0.359222	0
ENSG00000096433	2.28882e-47	1.38762e-45	-0.64029	1
ENSG00000096654	0.164559	0.261255	-0.180349	0
ENSG00000096696	3.65384e-13	3.25505e-12	0.212101	0
ENSG00000096717	6.50783e-79	1.09969e-76	0.724932	1
ENSG00000096746	0.873784	0.917935	-0.00567297	0
ENSG00000096872	0.498761	0.618881	0.0545185	0
ENSG00000096968	0.0145495	0.0326279	-0.444116	1
ENSG00000096996	0.657005	0.753057	0.118852	0
ENSG00000097007	0.609717	0.714208	-0.0223914	0
ENSG00000097021	8.96529e-32	2.64202e-30	0.471269	1
ENSG00000097033	2.46494e-22	4.21908e-21	0.279995	0
ENSG00000097046	0.00173675	0.00482619	-0.555556	1
ENSG00000097096	6.71417e-06	2.81022e-05	0.29489	0
ENSG00000099139	2.06595e-05	8.06677e-05	-0.270644	0
ENSG00000099194	4.17719e-71	5.52921e-69	0.418775	1
ENSG00000099203	3.62617e-06	1.57717e-05	0.179566	0
ENSG00000099204	4.62527e-10	3.09599e-09	-0.201053	0
ENSG00000099219	0.933951	0.958263	0.00495076	0
ENSG00000099246	0.884222	0.925535	0.00385655	0
ENSG00000099250	1.52108e-07	7.84954e-07	0.326493	0
ENSG00000099251	0.312176	0.434165	0.153974	0
ENSG00000099260	0.299687	0.419909	-0.160854	0
ENSG00000099284	0.155044	0.248825	0.167631	0
ENSG00000099290	0.63086	0.732071	0.0227128	0
ENSG00000099308	0.0945104	0.165458	0.136785	0
ENSG00000099326	1.12825e-09	7.29988e-09	-0.233453	0
ENSG00000099330	0.340217	0.46486	-0.0583117	0
ENSG00000099331	5.14075e-21	8.12494e-20	-0.454189	1
ENSG00000099337	0.944348	0.964915	-0.0131769	0
ENSG00000099338	0.000100858	0.000351862	-0.482001	1
ENSG00000099341	1.95483e-26	4.25932e-25	0.258831	0
ENSG00000099364	2.58488e-06	1.14336e-05	-0.573038	1
ENSG00000099365	2.00209e-05	7.83579e-05	-0.658178	1
ENSG00000099377	0.0891302	0.15748	0.0391539	0
ENSG00000099381	0.0637189	0.118723	-0.0778825	0
ENSG00000099385	4.76209e-09	2.87172e-08	0.251345	0
ENSG00000099617	0.0136811	0.0308899	0.484887	1
ENSG00000099622	0.0406566	0.0806027	0.0888584	0
ENSG00000099624	4.84574e-05	0.000178212	0.152279	0
ENSG00000099625	0.134875	0.222282	0.366778	0
ENSG00000099725	0.896532	0.933939	0.0238357	0
ENSG00000099769	5.79706e-25	1.15389e-23	0.364002	0
ENSG00000099783	1.09242e-08	6.3398e-08	0.138074	0
ENSG00000099785	0.0983544	0.171207	0.0926863	0
ENSG00000099795	2.44054e-11	1.84774e-10	0.285929	0
ENSG00000099797	0.000155906	0.000527571	0.137955	0
ENSG00000099800	5.8017e-16	6.5497e-15	0.196635	0
ENSG00000099804	1.99042e-21	3.24536e-20	0.292714	0
ENSG00000099810	0.541405	0.655713	-0.0348867	0
ENSG00000099814	0.424738	0.549974	0.0295082	0
ENSG00000099817	1.42902e-07	7.4009e-07	0.152341	0
ENSG00000099821	3.34522e-05	0.000126604	-0.164716	0
ENSG00000099822	0.0541022	0.103102	0.573647	0
ENSG00000099834	0.0295215	0.0609597	0.240888	0
ENSG00000099849	0.701362	0.789094	0.0149148	0
ENSG00000099860	1.3163e-38	5.43069e-37	0.274434	0
ENSG00000099864	0.872083	0.916876	0.0446649	0
ENSG00000099866	0.78235	0.851393	-0.0431813	0
ENSG00000099875	0.254557	0.370545	0.0366254	0
ENSG00000099889	6.9542e-29	1.75334e-27	-0.597043	1
ENSG00000099899	1.83518e-31	5.29999e-30	-0.564464	1
ENSG00000099901	2.59098e-12	2.1346e-11	0.189125	0
ENSG00000099904	9.27445e-12	7.24977e-11	-0.309816	0
ENSG00000099910	1.58825e-05	6.31168e-05	-0.415248	1
ENSG00000099917	0.0743702	0.134913	-0.059982	0
ENSG00000099937	1.74958e-44	9.54995e-43	0.588696	1
ENSG00000099940	3.57302e-13	3.18842e-12	0.302251	0
ENSG00000099942	9.53206e-18	1.223e-16	0.238218	0
ENSG00000099949	5.91882e-39	2.4806e-37	-0.689556	1
ENSG00000099954	0.351819	0.476857	0.0963536	0
ENSG00000099956	0.975967	0.984896	0.000914248	0
ENSG00000099968	0.104093	0.179808	0.0471823	0
ENSG00000099974	0.000668478	0.00201253	-0.412278	1
ENSG00000099977	4.74505e-26	9.99608e-25	0.260905	0
ENSG00000099991	0.0932543	0.163584	-0.196813	0
ENSG00000099992	0.000225275	0.000744078	0.242801	0
ENSG00000099994	4.52901e-05	0.00016743	1.4192	1
ENSG00000099995	0.599204	0.70549	0.027597	0
ENSG00000099999	2.97978e-10	2.03924e-09	-0.601991	1
ENSG00000100003	0.425886	0.550832	-0.0348659	0
ENSG00000100014	1.25033e-14	1.25618e-13	-0.269545	0
ENSG00000100023	8.11269e-08	4.33586e-07	-0.3644	0
ENSG00000100024	4.22907e-21	6.73766e-20	-0.620875	1
ENSG00000100027	0.0195504	0.0423942	0.348831	0
ENSG00000100028	1.30235e-17	1.65228e-16	0.267549	0
ENSG00000100029	0.346048	0.471005	0.0237355	0
ENSG00000100030	5.17184e-11	3.80674e-10	0.261011	0
ENSG00000100031	0.228331	0.340194	-0.0598898	0
ENSG00000100033	0.539968	0.654621	0.20412	0
ENSG00000100034	0.0279872	0.0582098	-0.195547	0
ENSG00000100036	5.94024e-05	0.000215337	0.416615	1
ENSG00000100038	5.27582e-26	1.10995e-24	-0.580551	1
ENSG00000100053	0.871579	0.916407	-0.0359218	0
ENSG00000100055	0.0515891	0.0988947	0.531324	0
ENSG00000100056	0.000192996	0.000643214	0.138627	0
ENSG00000100058	0.241291	0.355633	0.0713768	0
ENSG00000100060	0.0466785	0.0907073	0.772117	0
ENSG00000100065	0.150693	0.243476	0.0797596	0
ENSG00000100068	0.00191856	0.0052962	-0.345913	0
ENSG00000100075	0.000741766	0.00221387	0.109771	0
ENSG00000100077	0.524149	0.64108	0.152654	0
ENSG00000100079	0.934495	0.958698	-0.00920043	0
ENSG00000100083	4.7032e-12	3.76541e-11	-0.310592	0
ENSG00000100084	0.00429472	0.0109833	0.108477	0
ENSG00000100092	0.258929	0.375464	0.399051	0
ENSG00000100097	3.26705e-45	1.82083e-43	0.329667	0
ENSG00000100099	1.08414e-08	6.29402e-08	-0.309848	0
ENSG00000100100	4.69613e-17	5.75566e-16	0.653581	1
ENSG00000100101	0.266393	0.383911	-0.238236	0
ENSG00000100104	0.00017986	0.000602974	-0.304016	0
ENSG00000100105	3.69735e-13	3.29197e-12	-0.280075	0
ENSG00000100106	0.0122092	0.0279078	-0.097298	0
ENSG00000100109	0.74951	0.825948	0.0137835	0
ENSG00000100116	5.40479e-06	2.2936e-05	-0.248049	0
ENSG00000100124	0.0555505	0.105496	-0.0862021	0
ENSG00000100129	0.115567	0.196035	0.0615788	0
ENSG00000100138	1.80306e-11	1.38156e-10	0.224734	0
ENSG00000100139	0.0132224	0.0299821	-0.0792492	0
ENSG00000100142	6.44418e-13	5.63964e-12	0.215473	0
ENSG00000100147	0.190183	0.294202	0.105925	0
ENSG00000100150	5.88661e-07	2.82742e-06	-0.87382	1
ENSG00000100151	0.00236216	0.00637888	-0.24303	0
ENSG00000100154	0.00492137	0.0123924	-0.396954	0
ENSG00000100196	0.00845119	0.0201076	0.343573	0
ENSG00000100197	0.361676	0.487449	0.81509	0
ENSG00000100201	6.57472e-32	1.97043e-30	-0.337114	0
ENSG00000100207	0.0908803	0.160091	0.0707267	0
ENSG00000100209	0.236254	0.349736	0.0768188	0
ENSG00000100211	0.00797972	0.0191032	-0.267606	0
ENSG00000100216	0.00932067	0.02193	0.0834725	0
ENSG00000100219	1.57901e-09	1.00768e-08	-0.134031	0
ENSG00000100220	1.57431e-05	6.25941e-05	0.107876	0
ENSG00000100221	2.16838e-06	9.7231e-06	0.183797	0
ENSG00000100225	1.08426e-25	2.25129e-24	0.251838	0
ENSG00000100226	0.0351811	0.0709991	0.149931	0
ENSG00000100227	1.63342e-16	1.91903e-15	0.253771	0
ENSG00000100228	0.840337	0.894025	0.0628407	0
ENSG00000100234	8.86161e-07	4.15951e-06	0.222654	0
ENSG00000100239	1.98999e-25	4.06808e-24	-0.427808	1
ENSG00000100241	0.000780426	0.00232053	-0.109995	0
ENSG00000100242	0.752736	0.828412	0.0144118	0
ENSG00000100243	3.91604e-13	3.48082e-12	0.178177	0
ENSG00000100246	0.0219263	0.046906	-0.170377	0
ENSG00000100258	0.270044	0.388144	0.0387458	0
ENSG00000100263	0.083051	0.148223	0.0702728	0
ENSG00000100266	3.90437e-10	2.63119e-09	-0.163464	0
ENSG00000100271	0.171011	0.2698	-0.174304	0
ENSG00000100276	0.111547	0.190354	0.616084	0
ENSG00000100280	0.000787127	0.00233914	0.0882668	0
ENSG00000100281	2.05873e-15	2.20803e-14	-0.46312	1
ENSG00000100284	9.23804e-14	8.66728e-13	0.223615	0
ENSG00000100285	0.29471	0.414704	0.621618	0
ENSG00000100288	1.32635e-29	3.469e-28	-0.707573	1
ENSG00000100290	0.00480528	0.0121405	0.361761	0
ENSG00000100292	1.58239e-25	3.25579e-24	-0.36671	0
ENSG00000100294	0.0610533	0.114429	0.0959141	0
ENSG00000100296	0.152564	0.245823	0.0676465	0
ENSG00000100297	0.737674	0.816367	0.0389501	0
ENSG00000100299	2.41621e-20	3.65515e-19	-0.45336	1
ENSG00000100300	0.0145044	0.0325453	0.0823613	0
ENSG00000100302	0.100491	0.174467	-0.576506	0
ENSG00000100304	0.0369664	0.0741849	-0.0630339	0
ENSG00000100307	1.84222e-05	7.24659e-05	-0.565512	1
ENSG00000100311	7.63699e-91	1.86625e-88	-1.22373	1
ENSG00000100314	0.442872	0.56713	0.150781	0
ENSG00000100316	9.09501e-08	4.84782e-07	0.128824	0
ENSG00000100319	7.48039e-10	4.91595e-09	0.289345	0
ENSG00000100320	0.475496	0.597672	0.0337523	0
ENSG00000100321	0.575782	0.685381	0.116936	0
ENSG00000100324	2.15625e-09	1.34789e-08	-0.390673	0
ENSG00000100325	0.252847	0.368698	0.0411511	0
ENSG00000100330	0.0439238	0.0862831	-0.115946	0
ENSG00000100335	0.290148	0.410247	0.0427245	0
ENSG00000100336	0.0148179	0.0331785	-0.585059	1
ENSG00000100341	1.35682e-21	2.22642e-20	0.822402	1
ENSG00000100342	0.94489	0.964981	0.00188996	0
ENSG00000100344	0.83825	0.89265	0.00902084	0
ENSG00000100345	1.22972e-07	6.43587e-07	-0.280227	0
ENSG00000100347	0.0901631	0.159004	0.0542673	0
ENSG00000100348	0.000564028	0.00172521	0.110845	0
ENSG00000100350	0.000691365	0.00207671	-0.260858	0
ENSG00000100353	0.851146	0.902269	0.00481602	0
ENSG00000100354	0.210928	0.319357	-0.0762029	0
ENSG00000100359	1.71383e-12	1.43535e-11	-0.429491	1
ENSG00000100360	0.186193	0.289156	0.123467	0
ENSG00000100364	0.963388	0.97642	0.00183538	0
ENSG00000100372	0.501264	0.621066	-0.0297659	0
ENSG00000100376	0.106103	0.182687	-0.112923	0
ENSG00000100379	0.644035	0.742047	-0.119998	0
ENSG00000100380	9.85546e-16	1.09242e-14	0.262894	0
ENSG00000100387	0.000654039	0.00197205	0.117318	0
ENSG00000100393	8.85511e-09	5.20223e-08	0.21424	0
ENSG00000100395	0.0767185	0.138713	-0.0704012	0
ENSG00000100399	0.470209	0.592808	0.198674	0
ENSG00000100401	0.000223059	0.000736912	0.0897777	0
ENSG00000100403	1.6089e-23	2.93744e-22	-0.292988	0
ENSG00000100410	1.32894e-10	9.38173e-10	0.251445	0
ENSG00000100412	7.21502e-06	3.00875e-05	0.153006	0
ENSG00000100413	0.00101176	0.00293852	-0.112082	0
ENSG00000100416	4.5273e-13	4.00622e-12	-0.281564	0
ENSG00000100417	0.126569	0.21098	0.114008	0
ENSG00000100418	0.778138	0.848024	-0.0111713	0
ENSG00000100422	0.000134679	0.000460448	0.159673	0
ENSG00000100425	0.000561915	0.00172007	0.153881	0
ENSG00000100426	0.502826	0.622371	0.0197037	0
ENSG00000100429	7.5236e-31	2.09658e-29	-0.783208	1
ENSG00000100439	0.541904	0.656167	0.0238948	0
ENSG00000100441	8.10467e-05	0.000287739	-0.229069	0
ENSG00000100442	0.000166607	0.000561747	0.130635	0
ENSG00000100445	0.00973076	0.0227869	-0.113996	0
ENSG00000100461	0.474637	0.596964	-0.0336014	0
ENSG00000100462	0.607973	0.713065	-0.0330439	0
ENSG00000100478	0.0483127	0.0934484	0.304689	0
ENSG00000100479	0.45459	0.578295	-0.148476	0
ENSG00000100483	0.950435	0.967986	0.003542	0
ENSG00000100485	0.802576	0.866748	-0.013443	0
ENSG00000100490	0.670123	0.762911	-0.0489007	0
ENSG00000100503	0.19069	0.294656	0.104333	0
ENSG00000100504	0.326093	0.44981	0.0346301	0
ENSG00000100505	0.639281	0.738551	0.110706	0
ENSG00000100519	0.00028902	0.000934988	0.249881	0
ENSG00000100522	0.0775347	0.139954	-0.0746409	0
ENSG00000100523	0.258192	0.374591	0.0669511	0
ENSG00000100528	7.08764e-07	3.37066e-06	0.166807	0
ENSG00000100532	4.12596e-05	0.000153482	0.251566	0
ENSG00000100554	1.76538e-23	3.21574e-22	0.455138	1
ENSG00000100557	1.16318e-05	4.71687e-05	-0.215629	0
ENSG00000100558	2.30725e-11	1.74932e-10	0.324646	0
ENSG00000100564	0.29939	0.419542	-0.044399	0
ENSG00000100567	5.74967e-15	5.95745e-14	0.217111	0
ENSG00000100568	0.000204834	0.000680667	0.158851	0
ENSG00000100575	0.000617671	0.00187056	-0.149121	0
ENSG00000100577	0.013676	0.0308829	0.119842	0
ENSG00000100578	0.434529	0.559369	-0.0819743	0
ENSG00000100580	1.69621e-11	1.30221e-10	-0.334754	0
ENSG00000100583	0.494893	0.615574	-0.264429	0
ENSG00000100591	1.07809e-15	1.18919e-14	0.228717	0
ENSG00000100592	3.74814e-08	2.07224e-07	-0.374512	0
ENSG00000100596	0.0250562	0.0527664	0.157467	0
ENSG00000100599	0.7501	0.826427	-0.0148031	0
ENSG00000100600	1.11098e-13	1.03622e-12	0.32241	0
ENSG00000100601	6.898e-09	4.10367e-08	0.314742	0
ENSG00000100603	1.23601e-06	5.69065e-06	0.199254	0
ENSG00000100605	0.0158276	0.0352158	0.101075	0
ENSG00000100612	2.11345e-16	2.46658e-15	0.217176	0
ENSG00000100614	3.30453e-07	1.63314e-06	0.15417	0
ENSG00000100625	2.54597e-08	1.43202e-07	1.55841	1
ENSG00000100626	0.726115	0.807506	0.125354	0
ENSG00000100629	0.276141	0.395048	0.282598	0
ENSG00000100632	0.000125775	0.000432426	0.11417	0
ENSG00000100644	5.23371e-08	2.84993e-07	0.260837	0
ENSG00000100647	0.000999897	0.00290832	0.207017	0
ENSG00000100650	0.00232302	0.00628707	0.114824	0
ENSG00000100652	0.000152066	0.000516337	0.411357	1
ENSG00000100664	2.34817e-20	3.5624e-19	0.207403	0
ENSG00000100665	0.738385	0.816838	-0.0156203	0
ENSG00000100697	0.231404	0.343774	-0.0701363	0
ENSG00000100711	0.155258	0.249052	-0.0645472	0
ENSG00000100714	0.0102796	0.0239416	-0.126849	0
ENSG00000100722	0.00339317	0.00886304	-0.114713	0
ENSG00000100726	2.70758e-36	1.01432e-34	-0.812986	1
ENSG00000100731	0.0105012	0.0243933	0.20982	0
ENSG00000100739	0.94479	0.964981	0.0246402	0
ENSG00000100744	0.000216345	0.00071637	0.307503	0
ENSG00000100749	0.118864	0.200662	-0.204579	0
ENSG00000100764	1.67676e-32	5.19173e-31	0.300917	0
ENSG00000100767	6.4237e-22	1.07291e-20	-0.761612	1
ENSG00000100796	1.74664e-32	5.3976e-31	0.356317	0
[truncated: 13,889 more rows]

## Sheet: DEG liver LD 24h
target_id	pval	qval	b	DEG
ENSG00000000003	2.64485e-08	1.50906e-07	-0.376294	0
ENSG00000000419	1.40927e-09	9.48751e-09	-0.221951	0
ENSG00000000457	0.517324	0.625692	-0.0370364	0
ENSG00000000460	0.00259519	0.00664703	-0.316835	0
ENSG00000000971	5.25208e-08	2.88613e-07	-0.215961	0
ENSG00000001036	2.39745e-05	8.92111e-05	-0.15277	0
ENSG00000001084	2.33755e-06	1.02455e-05	-0.169874	0
ENSG00000001167	2.34707e-08	1.34825e-07	0.26749	0
ENSG00000001460	0.920743	0.946629	-0.00871194	0
ENSG00000001461	0.00200579	0.00524425	-0.187859	0
ENSG00000001497	2.44797e-11	2.04719e-10	-0.245704	0
ENSG00000001561	0.0025983	0.00665394	-0.201185	0
ENSG00000001629	0.00682108	0.0159708	0.168507	0
ENSG00000001630	1.60145e-06	7.18152e-06	-0.262613	0
ENSG00000001631	0.133082	0.212851	-0.117168	0
ENSG00000002016	0.0854643	0.147009	-0.129299	0
ENSG00000002079	0.0675379	0.120462	-0.480504	0
ENSG00000002330	0.520803	0.628589	0.0450371	0
ENSG00000002549	0.0119556	0.0264493	-0.1171	0
ENSG00000002586	3.16516e-05	0.000115429	-0.144909	0
ENSG00000002587	0.389304	0.504371	0.318823	0
ENSG00000002746	0.326924	0.440738	0.466985	0
ENSG00000002822	3.93281e-05	0.00014169	-0.305899	0
ENSG00000002834	0.000788967	0.00224721	0.107537	0
ENSG00000002919	0.024492	0.049959	0.12471	0
ENSG00000002933	2.54564e-06	1.11091e-05	-0.216934	0
ENSG00000003056	0.0943808	0.16002	-0.0900424	0
ENSG00000003096	0.808977	0.865973	-0.0439046	0
ENSG00000003137	0.937338	0.958181	-0.0401812	0
ENSG00000003147	0.627716	0.721849	0.101223	0
ENSG00000003249	5.11565e-30	2.19496e-28	0.510348	1
ENSG00000003393	0.674088	0.759376	-0.0233559	0
ENSG00000003400	0.207302	0.306626	-0.115723	0
ENSG00000003402	1.11265e-24	3.04984e-23	-0.361941	0
ENSG00000003436	1.47677e-30	6.54579e-29	-0.376077	0
ENSG00000003509	0.0826914	0.142988	-0.107065	0
ENSG00000003756	4.02822e-10	2.91168e-09	0.301584	0
ENSG00000003987	0.848296	0.894611	0.043817	0
ENSG00000003989	9.60518e-49	1.12808e-46	-0.990829	1
ENSG00000004059	0.00625074	0.014773	-0.102292	0
ENSG00000004142	9.40562e-05	0.00031867	-0.128203	0
ENSG00000004399	0.00351906	0.00878401	-0.359755	0
ENSG00000004455	1.47494e-09	9.90892e-09	-0.197855	0
ENSG00000004468	0.69962	0.78086	0.104404	0
ENSG00000004478	0.0104207	0.0233849	0.0846662	0
ENSG00000004487	0.0044337	0.0108334	-0.107895	0
ENSG00000004534	0.0096452	0.021818	0.188076	0
ENSG00000004660	0.290051	0.401214	0.268111	0
ENSG00000004700	8.94358e-12	7.84208e-11	-0.335184	0
ENSG00000004766	0.000220153	0.000697294	-0.267769	0
ENSG00000004777	0.926927	0.951043	0.026729	0
ENSG00000004779	5.56623e-07	2.68065e-06	-0.246704	0
ENSG00000004799	1.82483e-07	9.33296e-07	0.837603	1
ENSG00000004809	0.754056	0.823565	-0.0710612	0
ENSG00000004838	0.0407462	0.078216	0.587751	0
ENSG00000004864	7.14978e-12	6.33132e-11	-0.291948	0
ENSG00000004866	1.00184e-06	4.60823e-06	-0.239775	0
ENSG00000004897	0.003415	0.00855879	-0.141749	0
ENSG00000004961	0.00646505	0.0152124	-0.105433	0
ENSG00000004975	0.00234633	0.00604814	-0.126337	0
ENSG00000005007	2.42715e-11	2.03083e-10	0.263771	0
ENSG00000005020	0.728764	0.804239	-0.0372532	0
ENSG00000005022	6.04601e-16	7.92186e-15	-0.259274	0
ENSG00000005059	0.0515767	0.0957835	-0.269423	0
ENSG00000005075	0.989601	0.992872	-0.000647444	0
ENSG00000005100	0.0104992	0.0235521	0.11195	0
ENSG00000005156	0.722839	0.799401	-0.0261991	0
ENSG00000005175	0.955826	0.969932	0.00289299	0
ENSG00000005187	0.69206	0.774517	0.0613831	0
ENSG00000005189	0.123834	0.200472	-0.21583	0
ENSG00000005194	0.000143291	0.000468609	-0.220856	0
ENSG00000005206	0.0723044	0.127689	0.240472	0
ENSG00000005238	2.55363e-10	1.8796e-09	0.431481	1
ENSG00000005243	0.48822	0.598785	-0.125281	0
ENSG00000005302	0.422357	0.535898	-0.0380092	0
ENSG00000005339	8.24396e-29	3.17333e-27	0.538503	1
ENSG00000005379	0.0566907	0.103713	-0.580771	0
ENSG00000005381	0.396359	0.511134	0.339367	0
ENSG00000005421	0.792887	0.854108	-0.0323737	0
ENSG00000005436	4.37892e-12	3.99641e-11	-0.45595	1
ENSG00000005448	0.193138	0.289471	0.12398	0
ENSG00000005469	0.000544227	0.00159356	-0.270423	0
ENSG00000005471	0.00637977	0.0150338	-0.317481	0
ENSG00000005483	1.55674e-05	5.95531e-05	0.20533	0
ENSG00000005486	1.7177e-06	7.67504e-06	0.193835	0
ENSG00000005700	0.000151809	0.000494353	-0.206965	0
ENSG00000005801	0.89969	0.930694	-0.00770059	0
ENSG00000005810	1.05715e-07	5.58264e-07	-0.28281	0
ENSG00000005812	0.90515	0.934659	0.00530802	0
ENSG00000005844	0.994036	0.996141	-0.00242907	0
ENSG00000005882	0.985574	0.98988	-0.00212681	0
ENSG00000005884	9.42284e-09	5.6912e-08	-0.672991	1
ENSG00000005889	1.31636e-08	7.8358e-08	0.365093	0
ENSG00000005893	1.18989e-15	1.52552e-14	-0.332938	0
ENSG00000005961	0.0203738	0.0425346	0.936622	1
ENSG00000005981	0.735693	0.809541	0.094399	0
ENSG00000006007	0.643699	0.735016	0.0225078	0
ENSG00000006015	0.68269	0.766625	-0.0264597	0
ENSG00000006016	6.50846e-07	3.09277e-06	0.697676	1
ENSG00000006025	0.257812	0.365672	-0.513408	0
ENSG00000006042	6.73048e-12	5.98637e-11	-0.440562	1
ENSG00000006062	0.00687387	0.0160803	0.113586	0
ENSG00000006118	0.160782	0.248748	-0.0866163	0
ENSG00000006125	0.163178	0.251778	0.224156	0
ENSG00000006194	4.25096e-06	1.78632e-05	0.203038	0
ENSG00000006210	2.70079e-158	4.82842e-155	-1.28265	1
ENSG00000006282	0.297727	0.409578	0.0685406	0
ENSG00000006283	3.22028e-05	0.00011736	0.809933	1
ENSG00000006327	0.546394	0.651269	0.0399383	0
ENSG00000006432	0.0152795	0.0329642	0.146326	0
ENSG00000006451	0.0037946	0.0094221	0.150155	0
ENSG00000006453	0.939782	0.959156	-0.00294951	0
ENSG00000006459	0.0169945	0.0361599	0.276631	0
ENSG00000006468	0.732398	0.807032	-0.0527571	0
ENSG00000006530	0.00241979	0.00622751	-0.307989	0
ENSG00000006534	2.80626e-05	0.000103395	-0.503999	1
ENSG00000006555	0.0533615	0.0984844	0.0876178	0
ENSG00000006576	0.00189529	0.00499022	-0.233836	0
ENSG00000006606	0.748917	0.819565	-0.107145	0
ENSG00000006607	0.381597	0.496554	0.0734059	0
ENSG00000006625	2.50029e-22	5.72256e-21	-0.382806	0
ENSG00000006634	0.420687	0.534326	0.0554999	0
ENSG00000006638	0.942273	0.961089	0.0213123	0
ENSG00000006652	0.000345428	0.00105264	-0.148347	0
ENSG00000006695	0.178359	0.271375	0.0702013	0
ENSG00000006704	0.0022339	0.00579266	-0.162853	0
ENSG00000006712	0.235412	0.339864	0.0660664	0
ENSG00000006715	0.115601	0.189181	-0.0920363	0
ENSG00000006740	0.616383	0.712266	0.0950796	0
ENSG00000006744	0.675464	0.760653	0.0159003	0
ENSG00000006747	0.3231	0.436607	0.337124	0
ENSG00000006756	3.61275e-06	1.53659e-05	-0.326012	0
ENSG00000006757	0.00386263	0.00957623	-0.163197	0
ENSG00000006831	0.00340721	0.00854324	0.112092	0
ENSG00000006837	0.197893	0.295059	0.21067	0
ENSG00000007001	0.221705	0.323514	0.335629	0
ENSG00000007047	0.00858021	0.0196269	0.137466	0
ENSG00000007080	0.341957	0.455999	-0.060411	0
ENSG00000007168	6.17568e-06	2.52328e-05	0.16098	0
ENSG00000007202	1.56846e-05	5.99301e-05	-0.191577	0
ENSG00000007237	0.171621	0.262807	-0.512791	0
ENSG00000007255	0.0409253	0.0784755	-0.138624	0
ENSG00000007341	0.0235084	0.0482461	0.148403	0
ENSG00000007376	0.000206398	0.000656702	0.145283	0
ENSG00000007384	4.27836e-09	2.69112e-08	0.35637	0
ENSG00000007392	2.12275e-10	1.57906e-09	0.341888	0
ENSG00000007402	0.0441072	0.0838276	0.309954	0
ENSG00000007516	0.152896	0.239007	0.501638	0
ENSG00000007520	0.929052	0.95248	-0.00398446	0
ENSG00000007541	0.0352359	0.0689056	-0.119034	0
ENSG00000007545	0.000398765	0.00119749	0.339986	0
ENSG00000007866	0.00180737	0.00478119	0.220787	0
ENSG00000007923	0.109524	0.181096	-0.0629033	0
ENSG00000007933	4.06087e-26	1.22359e-24	-0.456143	1
ENSG00000007944	3.25176e-07	1.61285e-06	0.682274	1
ENSG00000007968	0.81228	0.868411	-0.0845881	0
ENSG00000008018	4.29743e-27	1.41113e-25	-0.359101	0
ENSG00000008083	0.480072	0.590818	-0.0370187	0
ENSG00000008086	0.295208	0.40678	0.64319	0
ENSG00000008118	0.113905	0.186975	-0.412419	0
ENSG00000008128	1.01417e-29	4.23844e-28	0.683353	1
ENSG00000008130	0.79938	0.85867	0.011444	0
ENSG00000008226	0.0179754	0.0380008	0.870034	1
ENSG00000008256	0.505698	0.614461	-0.0483475	0
ENSG00000008282	0.027909	0.0561601	-0.0890143	0
ENSG00000008283	0.74853	0.81942	0.0216449	0
ENSG00000008294	0.437937	0.551146	0.0287662	0
ENSG00000008300	0.00211842	0.00552168	0.623912	1
ENSG00000008311	0.342878	0.456887	-0.0699085	0
ENSG00000008323	0.446702	0.559203	-0.117707	0
ENSG00000008324	0.00182743	0.00482972	-0.213976	0
ENSG00000008382	0.00923154	0.0209589	-0.264358	0
ENSG00000008394	4.55254e-07	2.21769e-06	-0.181065	0
ENSG00000008405	0.0972157	0.163983	-0.0729308	0
ENSG00000008441	0.00482031	0.0116805	0.181459	0
ENSG00000008513	0.971566	0.980893	-0.00160225	0
ENSG00000008516	0.824109	0.876717	0.0348975	0
ENSG00000008517	6.98121e-05	0.000241825	-0.133748	0
ENSG00000008710	1.29614e-06	5.88954e-06	0.26465	0
ENSG00000008735	0.000297869	0.000919378	0.25924	0
ENSG00000008838	0.902909	0.933004	0.00574432	0
ENSG00000008853	2.27814e-05	8.50469e-05	0.348397	0
ENSG00000008869	0.349243	0.463182	-0.107665	0
ENSG00000008952	0.00509792	0.0122701	-0.12751	0
ENSG00000008988	0.000621345	0.00180329	-0.147733	0
ENSG00000009307	0.00146028	0.00394624	-0.116885	0
ENSG00000009335	0.00192246	0.00505265	-0.167665	0
ENSG00000009413	0.485949	0.596363	0.0577955	0
ENSG00000009694	0.440322	0.553228	-0.179877	0
ENSG00000009724	1.515e-05	5.80803e-05	0.236915	0
ENSG00000009765	0.557706	0.661528	-0.0831088	0
ENSG00000009780	0.956707	0.970642	-0.00375497	0
ENSG00000009790	0.711346	0.789839	-0.112353	0
ENSG00000009830	0.000320759	0.000983612	0.171232	0
ENSG00000009844	0.0691166	0.122964	-0.0709099	0
ENSG00000009950	5.03525e-14	5.59511e-13	0.371163	0
ENSG00000009954	0.0165446	0.0353148	-0.0796368	0
ENSG00000010017	0.00216176	0.0056219	0.127547	0
ENSG00000010072	0.235847	0.34037	-0.0912991	0
ENSG00000010165	0.327555	0.441366	-0.045623	0
ENSG00000010219	2.41761e-06	1.05848e-05	-0.25785	0
ENSG00000010244	1.1087e-09	7.55888e-09	0.203308	0
ENSG00000010256	8.60972e-05	0.000293559	-0.154671	0
ENSG00000010270	5.28177e-08	2.90146e-07	-0.24658	0
ENSG00000010278	1.69874e-60	3.29311e-58	-0.56327	1
ENSG00000010292	0.661076	0.749169	0.0453588	0
ENSG00000010295	0.44392	0.556609	-0.0571702	0
ENSG00000010310	0.517546	0.625879	0.18901	0
ENSG00000010318	0.815151	0.870554	-0.0311863	0
ENSG00000010319	0.797806	0.85785	0.096234	0
ENSG00000010322	8.36888e-08	4.47657e-07	0.263192	0
ENSG00000010361	0.626892	0.721382	-0.10452	0
ENSG00000010379	0.121177	0.197004	0.448954	0
ENSG00000010404	7.29844e-06	2.95055e-05	0.171443	0
ENSG00000010438	0.00109554	0.00302873	0.225644	0
ENSG00000010539	0.3071	0.419424	0.0600128	0
ENSG00000010610	0.019584	0.0410562	0.737369	1
ENSG00000010626	0.194999	0.29181	-0.164552	0
ENSG00000010704	1.88411e-14	2.17159e-13	-0.522082	1
ENSG00000010803	0.000991238	0.00276748	-0.186887	0
ENSG00000010810	0.822889	0.876086	-0.0648523	0
ENSG00000010818	0.00254741	0.00653192	0.164314	0
ENSG00000011007	2.77585e-46	3.0178e-44	0.508222	1
ENSG00000011009	0.317394	0.430455	-0.0351353	0
ENSG00000011021	0.00768828	0.0178018	0.142866	0
ENSG00000011052	0.032317	0.0639739	-0.639384	0
ENSG00000011105	1.52912e-05	5.85937e-05	-0.264306	0
ENSG00000011114	3.27346e-06	1.40416e-05	0.246224	0
ENSG00000011132	0.250398	0.357109	0.0552981	0
ENSG00000011143	0.0450691	0.0853836	-0.168735	0
ENSG00000011198	4.55635e-15	5.54133e-14	-0.299748	0
ENSG00000011201	0.162206	0.250638	-0.50526	0
ENSG00000011243	4.36916e-26	1.31156e-24	0.4543	1
ENSG00000011258	0.493735	0.603479	0.0481072	0
ENSG00000011260	0.00011588	0.000385628	-0.161006	0
ENSG00000011275	0.107447	0.178505	0.0843448	0
ENSG00000011295	0.517325	0.625692	-0.0273516	0
ENSG00000011304	5.85306e-06	2.40244e-05	0.320734	0
ENSG00000011332	0.00972099	0.0219709	0.629405	1
ENSG00000011347	0.000549073	0.00160629	0.374153	0
ENSG00000011376	0.559195	0.662991	-0.0365688	0
ENSG00000011405	0.505902	0.614662	0.0376357	0
ENSG00000011422	0.00763668	0.0176899	0.542852	1
ENSG00000011426	0.109454	0.181035	0.50737	0
ENSG00000011451	5.55499e-05	0.000196094	0.173149	0
ENSG00000011454	0.489347	0.599847	0.0525812	0
ENSG00000011465	0.362685	0.476999	0.320844	0
ENSG00000011478	0.210813	0.310649	-0.119851	0
ENSG00000011485	0.375525	0.489882	-0.0303256	0
ENSG00000011523	0.68689	0.76991	-0.0340105	0
ENSG00000011566	0.188917	0.284347	-0.0971491	0
ENSG00000011638	0.0974252	0.164264	-0.148595	0
ENSG00000012048	0.0857612	0.14748	-0.282412	0
ENSG00000012061	0.00441469	0.0107988	-0.135929	0
ENSG00000012171	0.0111472	0.0248317	1.19768	1
ENSG00000012174	9.09145e-29	3.4912e-27	-0.461775	1
ENSG00000012211	0.565979	0.669003	0.0997107	0
ENSG00000012232	0.81194	0.868284	0.0158074	0
ENSG00000012504	0.371752	0.486102	-0.0310887	0
ENSG00000012660	2.71602e-20	5.29706e-19	-0.3136	0
ENSG00000012817	0.251695	0.358673	0.052018	0
ENSG00000012822	0.0287975	0.0577457	-0.129462	0
ENSG00000012963	0.0326065	0.0644518	-0.220183	0
ENSG00000012983	0.0686569	0.122254	0.100334	0
ENSG00000013016	0.509875	0.618687	0.183214	0
ENSG00000013275	0.0573553	0.10475	-0.0614295	0
ENSG00000013288	7.92259e-05	0.000271859	-0.238516	0
ENSG00000013293	0.338826	0.452913	0.464468	0
ENSG00000013297	0.125645	0.202954	0.207608	0
ENSG00000013306	2.50761e-13	2.61657e-12	0.24255	0
ENSG00000013364	1.63432e-07	8.43637e-07	-0.197319	0
ENSG00000013374	8.5482e-05	0.000291647	-0.163044	0
ENSG00000013375	1.41672e-11	1.22422e-10	-0.491808	1
ENSG00000013392	1.87987e-07	9.59922e-07	-0.500782	1
ENSG00000013441	0.000230397	0.000726879	0.140909	0
ENSG00000013503	0.0459181	0.0866958	-0.0922384	0
ENSG00000013523	0.353002	0.467198	0.0685923	0
ENSG00000013561	8.47055e-10	5.85947e-09	-0.248503	0
ENSG00000013563	3.32021e-19	5.87704e-18	-0.711319	1
ENSG00000013573	8.60518e-05	0.000293466	0.274182	0
ENSG00000013583	2.88604e-25	8.23341e-24	-0.374523	0
ENSG00000013588	0.244292	0.350325	0.218458	0
ENSG00000013619	0.20464	0.303303	-0.0634205	0
ENSG00000013725	0.0225172	0.0464489	0.508165	1
ENSG00000013810	8.40981e-07	3.92328e-06	0.638332	1
ENSG00000014123	9.71909e-21	1.95389e-19	-0.423657	1
ENSG00000014138	6.71668e-13	6.70834e-12	-0.737394	1
ENSG00000014164	0.0044949	0.0109597	0.133838	0
ENSG00000014216	1.29586e-08	7.72238e-08	-0.19738	0
ENSG00000014257	0.867961	0.908756	-0.052728	0
ENSG00000014641	8.35974e-19	1.42036e-17	-0.343304	0
ENSG00000014824	3.86002e-08	2.16102e-07	-0.260705	0
ENSG00000014914	0.000144732	0.000472935	0.318136	0
ENSG00000014919	3.72474e-18	6.01113e-17	-0.355017	0
ENSG00000015133	3.34804e-05	0.000121795	0.558698	1
ENSG00000015153	0.284018	0.394701	0.0650263	0
ENSG00000015171	0.0727676	0.128367	-0.081	0
ENSG00000015285	0.445612	0.558229	0.143184	0
ENSG00000015475	0.000239426	0.00075212	-0.329441	0
ENSG00000015479	0.174055	0.266085	-0.0520134	0
ENSG00000015520	0.175758	0.268178	0.0447665	0
ENSG00000015532	0.040769	0.0782317	-0.0942587	0
ENSG00000015568	0.0664161	0.118724	0.399048	0
ENSG00000015676	1.83855e-06	8.17642e-06	-0.222592	0
ENSG00000016391	0.549032	0.65388	0.0480031	0
ENSG00000016864	5.14299e-14	5.70694e-13	-0.441646	1
ENSG00000017260	1.59355e-07	8.2471e-07	-0.228487	0
ENSG00000017427	1.88238e-17	2.8096e-16	-0.62895	1
ENSG00000017797	0.0830484	0.143451	-0.0676337	0
ENSG00000018189	0.389699	0.504771	0.0465044	0
ENSG00000018280	0.0256906	0.0521197	0.500423	0
ENSG00000018408	0.0586898	0.106908	0.0902355	0
ENSG00000018510	8.17407e-11	6.3845e-10	-0.261604	0
ENSG00000018610	0.0365808	0.0711813	0.123808	0
ENSG00000018625	0.2933	0.404803	0.234064	0
ENSG00000018699	8.43455e-22	1.85399e-20	-0.580024	1
ENSG00000018869	0.011163	0.0248634	0.297652	0
ENSG00000019144	0.134288	0.214354	-0.265516	0
ENSG00000019485	0.0183004	0.0386169	0.331305	0
ENSG00000019549	0.123883	0.200531	0.0774916	0
ENSG00000019582	0.333873	0.447818	-0.083357	0
ENSG00000019995	0.112102	0.184562	-0.0549676	0
ENSG00000020129	1.39061e-05	5.36954e-05	0.218625	0
ENSG00000020256	0.313816	0.426714	0.0500473	0
ENSG00000020426	0.0562609	0.103008	-0.103577	0
ENSG00000020577	0.00885767	0.0201812	-0.120148	0
ENSG00000020922	0.00205832	0.00537723	-0.233672	0
ENSG00000021355	2.4447e-40	1.91879e-38	-0.522792	1
ENSG00000021461	0.383624	0.498788	-0.151499	0
ENSG00000021488	8.65194e-24	2.18197e-22	-0.583916	1
ENSG00000021574	0.927332	0.951398	-0.0374246	0
ENSG00000021645	0.206917	0.30617	0.430048	0
ENSG00000021776	0.866249	0.907655	0.0102834	0
ENSG00000021826	0.512776	0.621418	-0.0578363	0
ENSG00000021852	2.60156e-06	1.13316e-05	-0.277754	0
ENSG00000022267	3.96676e-11	3.21862e-10	-0.598233	1
ENSG00000022277	6.31685e-06	2.57834e-05	-0.160436	0
ENSG00000022840	7.80755e-07	3.65823e-06	0.265551	0
ENSG00000022976	0.0222525	0.0459676	0.169103	0
ENSG00000023041	0.909143	0.937579	-0.00563399	0
ENSG00000023191	0.0298456	0.0595136	-0.189926	0
ENSG00000023228	3.00722e-34	1.64579e-32	-0.463158	1
ENSG00000023287	0.229239	0.332503	-0.0561444	0
ENSG00000023318	0.000259156	0.000808889	-0.121872	0
ENSG00000023330	4.03443e-44	3.6883e-42	-0.466348	1
ENSG00000023445	3.56324e-06	1.51714e-05	-0.301747	0
ENSG00000023516	3.55709e-11	2.91117e-10	-0.256236	0
ENSG00000023572	5.9508e-10	4.20687e-09	-0.308158	0
ENSG00000023608	0.00324531	0.00817168	-0.146663	0
ENSG00000023697	2.69863e-16	3.65804e-15	-0.384828	0
ENSG00000023734	0.869899	0.910236	-0.00524421	0
ENSG00000023839	0.255572	0.363072	-0.0362311	0
ENSG00000023892	0.0521211	0.0966007	0.730222	0
ENSG00000023902	0.000239727	0.000752919	-0.333511	0
ENSG00000023909	0.0297763	0.0594122	-0.204656	0
ENSG00000024048	0.672719	0.758624	-0.0150706	0
ENSG00000024422	2.00743e-07	1.02117e-06	-0.458642	1
ENSG00000024862	0.665412	0.752705	0.373091	0
ENSG00000025039	2.64762e-06	1.15105e-05	-0.242058	0
ENSG00000025156	0.331805	0.445899	0.0770683	0
ENSG00000025293	0.426162	0.539629	-0.0858028	0
ENSG00000025423	3.0109e-28	1.11369e-26	-0.596757	1
ENSG00000025434	3.24283e-24	8.4841e-23	-0.671446	1
ENSG00000025708	5.53006e-05	0.000195257	-0.196972	0
ENSG00000025770	0.307769	0.420124	0.0470921	0
ENSG00000025772	0.137812	0.219348	-0.0510676	0
ENSG00000025796	0.671828	0.757726	-0.0292811	0
ENSG00000025800	0.000737476	0.00211176	-0.135838	0
ENSG00000026025	0.00717033	0.0167179	0.179808	0
ENSG00000026036	0.000379778	0.00114603	0.781806	1
ENSG00000026103	0.0105695	0.0236845	-0.0895232	0
ENSG00000026297	0.00501162	0.0120841	-0.212241	0
ENSG00000026508	0.13959	0.221762	-0.154324	0
ENSG00000026652	0.013612	0.0297132	-0.947808	1
ENSG00000026950	1.92677e-20	3.79459e-19	-0.697979	1
ENSG00000027001	6.90562e-18	1.0819e-16	-0.540966	1
ENSG00000027075	0.431631	0.54495	0.159007	0
ENSG00000027697	2.65109e-21	5.59791e-20	-0.357637	0
ENSG00000027847	3.3796e-06	1.4443e-05	-0.285369	0
ENSG00000028116	1.04165e-10	8.05391e-10	-0.268623	0
ENSG00000028137	0.0098106	0.0221429	-0.199912	0
ENSG00000028203	0.92525	0.949928	-0.00412211	0
ENSG00000028277	0.889641	0.924698	-0.0785514	0
ENSG00000028310	0.0697184	0.123747	-0.0984591	0
ENSG00000028528	0.408732	0.522691	-0.0433868	0
ENSG00000028839	0.0210816	0.0438076	0.180171	0
ENSG00000029153	3.78208e-19	6.67988e-18	-0.471322	1
ENSG00000029363	1.26961e-05	4.93788e-05	0.285006	0
ENSG00000029364	0.248692	0.355274	-0.0426832	0
ENSG00000029639	0.00244489	0.00628608	-0.200952	0
ENSG00000029725	1.03775e-06	4.76797e-06	-0.227607	0
ENSG00000029993	9.06787e-05	0.00030807	-0.180526	0
ENSG00000030066	0.632141	0.725577	-0.029169	0
ENSG00000030110	3.33121e-09	2.13033e-08	0.272722	0
ENSG00000030419	0.373598	0.487922	-0.179786	0
ENSG00000030582	1.28784e-18	2.16524e-17	-0.311438	0
ENSG00000031003	0.000374224	0.00112994	0.211522	0
ENSG00000031081	0.604455	0.702063	-0.0994235	0
ENSG00000031691	0.63287	0.725948	-0.0481362	0
ENSG00000031698	6.07605e-28	2.15339e-26	-0.354237	0
ENSG00000031823	0.000452847	0.00134907	0.216375	0
ENSG00000032219	0.299394	0.411274	0.0925937	0
ENSG00000032389	2.36107e-13	2.47328e-12	-0.410659	1
ENSG00000032444	0.0480255	0.0901353	-0.113234	0
ENSG00000032742	1.30312e-19	2.37454e-18	-0.565193	1
ENSG00000033011	3.78445e-22	8.50443e-21	-0.385943	0
ENSG00000033030	0.992641	0.995254	0.000430776	0
ENSG00000033050	0.235762	0.340277	-0.048608	0
ENSG00000033100	0.0433189	0.082497	-0.0745283	0
ENSG00000033122	0.140724	0.223188	0.396591	0
ENSG00000033170	0.134307	0.214364	0.273643	0
ENSG00000033178	0.353497	0.467667	-0.0589501	0
ENSG00000033327	0.717888	0.795401	0.0248349	0
ENSG00000033627	0.0104996	0.0235521	-0.130584	0
ENSG00000033800	0.0557998	0.102315	0.140897	0
ENSG00000033867	0.350023	0.464018	0.0706477	0
ENSG00000034152	2.39873e-24	6.3689e-23	0.363303	0
ENSG00000034510	0.966294	0.977472	0.00235792	0
ENSG00000034533	0.916468	0.943138	0.0132597	0
ENSG00000034677	0.598884	0.696989	-0.053513	0
ENSG00000034693	1.15932e-15	1.4887e-14	-0.413939	1
ENSG00000034713	9.66336e-14	1.04492e-12	-0.263834	0
ENSG00000035115	0.00979169	0.0221058	0.206934	0
ENSG00000035141	1.44986e-16	2.00415e-15	-0.289353	0
ENSG00000035403	2.94387e-20	5.72063e-19	-0.299489	0
ENSG00000035664	3.14732e-15	3.88943e-14	-0.495888	1
ENSG00000035681	0.0201551	0.0421766	-0.180279	0
ENSG00000035687	1.38119e-06	6.24779e-06	-0.190096	0
ENSG00000035862	0.284709	0.395593	-0.173347	0
ENSG00000035928	0.679638	0.76423	-0.021379	0
ENSG00000036054	2.16042e-09	1.41651e-08	-0.276147	0
ENSG00000036257	0.00277843	0.00708366	0.126479	0
ENSG00000036448	0.715184	0.793115	-0.0708458	0
ENSG00000036473	0.162999	0.251622	0.245026	0
ENSG00000036530	0.306275	0.418653	0.146839	0
ENSG00000036549	0.997038	0.997782	0.000171691	0
ENSG00000036672	0.0169087	0.0360059	0.168828	0
ENSG00000037042	0.0108259	0.024213	0.142896	0
ENSG00000037241	1.04435e-13	1.12701e-12	-0.272178	0
ENSG00000037280	0.817417	0.872165	0.0608974	0
ENSG00000037474	0.0203614	0.0425197	-0.0797911	0
ENSG00000037637	0.407291	0.52146	-0.0479682	0
ENSG00000037749	0.536618	0.642663	0.0434204	0
ENSG00000037757	0.987874	0.991572	-0.000804738	0
ENSG00000037897	1.58775e-07	8.22236e-07	-0.320381	0
ENSG00000038002	1.52963e-07	7.93928e-07	-0.374831	0
ENSG00000038210	1.51491e-18	2.53377e-17	-0.415553	1
ENSG00000038219	3.75631e-07	1.85225e-06	0.307428	0
ENSG00000038274	9.43036e-05	0.000319374	-0.162985	0
ENSG00000038358	0.0026231	0.00671317	0.187498	0
ENSG00000038382	0.0188596	0.0396615	-0.0958341	0
ENSG00000038427	1.51941e-13	1.61796e-12	2.24115	1
ENSG00000038532	0.096739	0.163278	-0.138406	0
ENSG00000039068	0.304023	0.416271	-0.0621411	0
ENSG00000039123	0.00102948	0.00286331	-0.159948	0
ENSG00000039139	6.03999e-13	6.07017e-12	-0.777028	1
ENSG00000039319	0.737794	0.81111	-0.0330154	0
ENSG00000039523	0.422076	0.535633	-0.0402536	0
ENSG00000039537	0.00432946	0.010619	-0.314518	0
ENSG00000039560	1.66263e-39	1.25595e-37	-0.608964	1
ENSG00000039600	0.094738	0.160541	0.485782	0
ENSG00000039650	5.59911e-12	5.0457e-11	-0.320572	0
ENSG00000039987	0.895019	0.927717	0.0448119	0
ENSG00000040199	0.332215	0.446338	0.0415647	0
ENSG00000040275	0.0871407	0.149541	-0.165445	0
ENSG00000040341	0.00333109	0.00836672	-0.176606	0
ENSG00000040487	2.52542e-09	1.64377e-08	-0.269329	0
ENSG00000040531	4.98245e-10	3.56459e-09	-0.310138	0
ENSG00000040608	0.725743	0.801455	0.0212201	0
ENSG00000040633	0.00412775	0.0101646	0.179537	0
ENSG00000040933	0.0243685	0.0497449	0.134728	0
ENSG00000041353	0.0614321	0.111223	-0.385874	0
ENSG00000041357	1.33126e-16	1.84178e-15	-0.272376	0
ENSG00000041515	0.208213	0.307664	-0.179486	0
ENSG00000041802	1.61231e-05	6.14885e-05	0.190354	0
ENSG00000041880	0.632392	0.725711	-0.0410688	0
ENSG00000041982	2.62253e-08	1.49686e-07	-0.986716	1
ENSG00000041988	0.683849	0.767468	-0.0226528	0
ENSG00000042062	0.105148	0.175301	0.518655	0
ENSG00000042088	1.73558e-07	8.90768e-07	-0.34148	0
ENSG00000042286	4.48238e-07	2.18683e-06	-0.196378	0
ENSG00000042304	0.278454	0.388377	0.687263	0
ENSG00000042317	0.139349	0.221467	-0.137316	0
ENSG00000042429	9.50223e-05	0.000321267	0.198571	0
ENSG00000042445	0.599714	0.697665	-0.0169651	0
ENSG00000042493	0.0451014	0.0854347	-0.154857	0
ENSG00000042753	0.266574	0.375266	-0.0543091	0
ENSG00000042781	0.392813	0.507456	-0.202545	0
ENSG00000042980	0.647547	0.737787	0.17213	0
ENSG00000043093	0.00368882	0.00917926	-0.162722	0
ENSG00000043143	1.54221e-16	2.12632e-15	0.482104	1
ENSG00000043355	0.00153493	0.00412787	1.24601	1
ENSG00000043514	0.818065	0.872682	-0.0138628	0
ENSG00000043591	0.142083	0.224945	-0.334705	0
ENSG00000044012	1.28342e-06	5.83506e-06	0.674496	1
ENSG00000044090	0.33559	0.449521	-0.0753037	0
ENSG00000044115	1.09788e-08	6.60371e-08	-0.201446	0
ENSG00000044446	0.019799	0.041469	0.203125	0
ENSG00000044459	1.26704e-05	4.92909e-05	-0.254432	0
ENSG00000044574	2.82569e-61	5.61301e-59	-0.562106	1
ENSG00000046604	1.30442e-10	9.96112e-10	-0.208337	0
ENSG00000046647	2.84072e-17	4.17036e-16	-0.546519	1
ENSG00000046651	0.156778	0.243749	-0.0756758	0
ENSG00000046653	0.0536031	0.0988622	0.607209	0
ENSG00000046889	0.0122733	0.0270666	0.743201	1
ENSG00000047056	0.24736	0.353717	0.213627	0
ENSG00000047188	2.13209e-14	2.44514e-13	-0.452083	1
ENSG00000047230	2.91113e-13	3.01805e-12	-0.400949	0
ENSG00000047249	0.00509067	0.0122563	-0.116794	0
ENSG00000047315	0.588614	0.687785	-0.0258025	0
ENSG00000047346	8.77912e-06	3.50337e-05	0.468995	1
ENSG00000047365	0.855804	0.900051	0.0185769	0
ENSG00000047410	5.49062e-05	0.000193907	-0.238432	0
ENSG00000047457	0.035089	0.0686672	-0.109409	0
ENSG00000047578	0.000600117	0.00174609	0.340236	0
ENSG00000047579	0.00131091	0.003575	-0.167891	0
ENSG00000047597	0.0662947	0.118547	-0.153426	0
ENSG00000047621	0.00083468	0.00236652	-0.242707	0
ENSG00000047634	0.825684	0.877842	-0.0113042	0
ENSG00000047644	0.00149625	0.00403465	-0.157777	0
ENSG00000047662	0.0847891	0.145972	0.939458	0
ENSG00000047849	0.00675551	0.0158334	-0.098965	0
ENSG00000047932	0.000197498	0.000629879	-0.136032	0
ENSG00000048028	8.28882e-06	3.32338e-05	-0.351788	0
ENSG00000048052	0.0739089	0.130023	0.353643	0
ENSG00000048140	0.364552	0.47875	-0.0435136	0
ENSG00000048162	3.05334e-08	1.72987e-07	0.583157	1
ENSG00000048342	0.538884	0.644849	-0.0779503	0
ENSG00000048392	0.0158588	0.034027	0.108805	0
ENSG00000048405	0.00141829	0.00384439	0.214706	0
ENSG00000048471	0.344859	0.458766	-0.120797	0
ENSG00000048540	0.22233	0.324184	-0.174144	0
ENSG00000048544	1.64806e-30	7.28497e-29	-0.398733	0
ENSG00000048649	2.08302e-11	1.75384e-10	0.352892	0
ENSG00000048707	4.08966e-08	2.27927e-07	-0.379794	0
ENSG00000048828	0.0543116	0.0999627	0.067067	0
ENSG00000048991	0.0175006	0.0370896	0.188991	0
ENSG00000049130	0.00310527	0.00785223	0.267881	0
ENSG00000049167	0.601205	0.698812	-0.0397088	0
ENSG00000049239	1.87138e-13	1.97835e-12	-0.482347	1
ENSG00000049245	0.403721	0.517806	-0.0329357	0
ENSG00000049246	0.0112062	0.0249492	0.543109	1
ENSG00000049249	9.62576e-05	0.000325102	-1.59775	1
ENSG00000049323	1.60181e-09	1.06898e-08	-0.504013	1
ENSG00000049449	7.79297e-12	6.87439e-11	-0.224965	0
ENSG00000049540	0.383739	0.498827	0.180791	0
ENSG00000049541	6.83295e-12	6.07415e-11	-0.480081	1
ENSG00000049618	0.044026	0.083693	-0.0879952	0
ENSG00000049656	1.87801e-06	8.3427e-06	-0.188274	0
ENSG00000049759	0.0970104	0.163702	-0.0652379	0
ENSG00000049769	9.8011e-05	0.000330677	0.691088	1
ENSG00000049860	8.20096e-13	8.14528e-12	-0.271791	0
ENSG00000049883	0.157544	0.24468	-0.109971	0
ENSG00000050130	0.000122292	0.000404873	-0.160394	0
ENSG00000050165	6.28964e-07	3.00031e-06	-0.8458	1
ENSG00000050327	4.98303e-16	6.59892e-15	-0.339999	0
ENSG00000050344	3.58456e-06	1.525e-05	0.580056	1
ENSG00000050393	0.0608052	0.110225	0.122594	0
ENSG00000050405	1.77366e-09	1.17732e-08	-0.295259	0
ENSG00000050426	1.81856e-13	1.92631e-12	-0.333559	0
ENSG00000050438	0.674082	0.759376	0.0936154	0
ENSG00000050730	0.937622	0.958189	0.0204392	0
ENSG00000050748	0.00511626	0.0123091	-0.130176	0
ENSG00000050820	4.06404e-15	4.96887e-14	0.263884	0
ENSG00000051009	6.47812e-08	3.51663e-07	0.389237	0
ENSG00000051108	7.74583e-07	3.63142e-06	-0.285567	0
ENSG00000051128	0.457755	0.569187	-0.1121	0
ENSG00000051180	0.163647	0.252337	-0.26425	0
ENSG00000051341	0.757903	0.826774	0.104918	0
ENSG00000051382	4.00681e-05	0.000144195	-0.214806	0
ENSG00000051523	0.105478	0.175706	0.617207	0
ENSG00000051596	0.0930405	0.158047	-0.0733523	0
ENSG00000051620	0.00329022	0.00827183	-0.159272	0
ENSG00000051825	0.0202977	0.0424143	-0.176962	0
ENSG00000052126	0.0239833	0.0490768	-0.11928	0
ENSG00000052344	1.64372e-24	4.42266e-23	-0.50282	1
ENSG00000052723	0.00113369	0.00312723	-0.23321	0
ENSG00000052749	0.879715	0.917047	-0.00695923	0
ENSG00000052795	3.73251e-27	1.23572e-25	-0.376107	0
ENSG00000052802	0.0089815	0.0204373	-0.156045	0
ENSG00000052841	0.153433	0.239751	-0.0657877	0
ENSG00000053108	8.77047e-05	0.00029866	0.732329	1
ENSG00000053254	3.62417e-11	2.96155e-10	-0.366066	0
ENSG00000053371	3.58187e-06	1.52427e-05	-0.17685	0
ENSG00000053372	0.00735374	0.0170985	-0.108487	0
ENSG00000053438	1.24712e-05	4.85983e-05	1.05935	1
ENSG00000053501	7.32704e-07	3.45218e-06	-0.427019	1
ENSG00000053524	0.866136	0.907596	-0.0300476	0
ENSG00000053702	0.66049	0.748922	-0.134036	0
ENSG00000053747	0.452174	0.564098	-0.0549192	0
ENSG00000053770	0.242042	0.347658	-0.0854687	0
ENSG00000053900	0.00611974	0.0144889	-0.225727	0
ENSG00000054116	0.00104093	0.00289168	-0.258876	0
ENSG00000054118	0.553043	0.657246	0.0207302	0
ENSG00000054148	8.75467e-09	5.31557e-08	-0.220725	0
ENSG00000054219	0.231648	0.335303	-0.191536	0
ENSG00000054267	1.90973e-05	7.2029e-05	0.261946	0
ENSG00000054277	0.841603	0.889308	-0.0107353	0
ENSG00000054282	3.74521e-05	0.000135356	-0.587103	1
ENSG00000054392	5.68034e-05	0.000200256	-0.595294	1
ENSG00000054523	0.0131324	0.0287561	-0.0887193	0
ENSG00000054598	0.00023864	0.000749945	0.799439	1
ENSG00000054611	1.26153e-09	8.53215e-09	-0.326798	0
ENSG00000054654	0.38705	0.501985	-0.0853054	0
ENSG00000054690	0.205344	0.304206	0.18184	0
ENSG00000054793	8.40514e-40	6.40942e-38	-0.469009	1
ENSG00000054938	2.09353e-10	1.55949e-09	-0.498374	1
ENSG00000054965	0.019009	0.0399184	-0.13764	0
ENSG00000054967	4.61821e-05	0.00016476	0.33486	0
ENSG00000054983	0.748686	0.819536	0.0329281	0
ENSG00000055044	0.461717	0.573139	-0.0278944	0
ENSG00000055070	0.000963007	0.00269521	0.113909	0
ENSG00000055130	0.0122988	0.0271117	-0.0823544	0
ENSG00000055147	8.89416e-05	0.00030268	-0.378988	0
ENSG00000055163	0.507426	0.616187	-0.105246	0
ENSG00000055208	0.482034	0.592373	-0.0250609	0
ENSG00000055211	2.86673e-13	2.97777e-12	-0.29977	0
ENSG00000055332	0.828985	0.880328	0.0114515	0
ENSG00000055483	5.31967e-06	2.20205e-05	0.245205	0
ENSG00000055609	6.88055e-08	3.71753e-07	0.364926	0
ENSG00000055732	0.152114	0.237946	0.387372	0
ENSG00000055917	0.265781	0.374468	0.0435747	0
ENSG00000055950	6.08451e-07	2.91108e-06	-0.189844	0
ENSG00000055955	5.14648e-10	3.67377e-09	-0.321135	0
ENSG00000055957	0.00235739	0.00607568	-0.151782	0
ENSG00000056050	4.53671e-11	3.65343e-10	-0.418838	1
ENSG00000056097	4.15479e-06	1.7491e-05	0.181428	0
ENSG00000056277	1.925e-05	7.2554e-05	0.350766	0
ENSG00000056558	2.87227e-122	3.08098e-119	-0.935287	1
ENSG00000056586	0.0183125	0.0386323	0.126319	0
ENSG00000056736	6.51888e-06	2.65609e-05	0.1873	0
ENSG00000056972	8.37039e-19	1.42067e-17	-0.489677	1
ENSG00000056998	9.38589e-10	6.45932e-09	-0.495129	1
ENSG00000057019	0.371527	0.485967	0.0827753	0
ENSG00000057252	0.272457	0.381934	-0.0662741	0
ENSG00000057294	4.4115e-19	7.71534e-18	-0.704363	1
ENSG00000057593	0.0046536	0.0113174	-0.192315	0
ENSG00000057608	6.36882e-13	6.38469e-12	-0.232821	0
ENSG00000057663	3.82693e-15	4.68967e-14	-0.363363	0
ENSG00000057704	0.0532537	0.0982966	0.368239	0
ENSG00000057757	0.0445741	0.0845751	0.0784071	0
ENSG00000057935	0.0142278	0.0309025	-0.185552	0
ENSG00000058056	0.301681	0.414026	0.0821889	0
ENSG00000058063	0.29628	0.407902	0.0428959	0
ENSG00000058085	1.21674e-30	5.43813e-29	-0.78348	1
ENSG00000058091	6.54514e-05	0.000228144	-0.370329	0
ENSG00000058262	6.75313e-07	3.20147e-06	-0.160163	0
ENSG00000058272	1.51245e-05	5.80104e-05	0.305685	0
ENSG00000058404	0.163083	0.251679	0.131554	0
ENSG00000058453	4.85761e-10	3.48147e-09	0.411037	1
ENSG00000058600	8.61884e-75	2.43293e-72	-1.07843	1
ENSG00000058668	7.57208e-14	8.2712e-13	-0.645542	1
ENSG00000058673	0.000631708	0.00183007	0.116397	0
ENSG00000058729	0.000438559	0.0013099	0.217432	0
ENSG00000058799	1.44296e-07	7.50882e-07	-0.230094	0
ENSG00000058804	4.60269e-08	2.54843e-07	-0.415523	1
ENSG00000058866	0.299013	0.410855	-0.207667	0
ENSG00000059122	0.41647	0.530143	-0.0438893	0
ENSG00000059145	0.00303429	0.00768484	0.159856	0
ENSG00000059377	0.00188361	0.00496515	-0.300205	0
ENSG00000059378	2.94225e-06	1.27192e-05	-0.180174	0
ENSG00000059573	0.394584	0.509498	0.0464676	0
ENSG00000059588	0.926866	0.951041	0.00948972	0
ENSG00000059691	7.15728e-06	2.89566e-05	-0.262251	0
ENSG00000059728	0.808723	0.865816	0.0182388	0
ENSG00000059758	0.00441874	0.0108051	0.226887	0
ENSG00000059769	4.12621e-13	4.19929e-12	0.373816	0
ENSG00000059804	0.348016	0.46205	0.290112	0
ENSG00000059915	0.426754	0.54003	0.10805	0
ENSG00000060069	0.000355235	0.00107946	0.157498	0
ENSG00000060138	2.90886e-25	8.28381e-24	0.357224	0
ENSG00000060237	4.6368e-05	0.000165351	0.18965	0
ENSG00000060339	9.36194e-13	9.21306e-12	0.356178	0
ENSG00000060491	0.00122229	0.00334953	0.169485	0
ENSG00000060566	3.08863e-06	1.33019e-05	0.486839	1
ENSG00000060642	3.98961e-19	7.00795e-18	-0.763876	1
ENSG00000060656	8.06123e-05	0.000276203	-0.248395	0
ENSG00000060688	0.246402	0.352785	-0.0531332	0
ENSG00000060749	0.00323984	0.00815918	0.185683	0
ENSG00000060762	0.139641	0.221821	-0.0538989	0
ENSG00000060971	0.645484	0.736191	-0.0164974	0
ENSG00000060982	0.159745	0.247358	-0.247445	0
ENSG00000061273	0.00314365	0.00793807	-0.139093	0
ENSG00000061337	0.210899	0.310719	0.48627	0
ENSG00000061455	0.0152301	0.032876	1.04773	1
ENSG00000061656	0.0228041	0.0469686	-0.428696	1
ENSG00000061676	0.000213538	0.000677811	-0.244669	0
ENSG00000061794	1.95422e-05	7.36208e-05	-0.144952	0
ENSG00000061936	6.31296e-15	7.54647e-14	0.313796	0
ENSG00000061938	0.000212577	0.000675159	0.251271	0
ENSG00000061987	0.504891	0.613804	-0.0381937	0
ENSG00000062038	0.0981324	0.165283	0.559699	0
ENSG00000062194	0.434394	0.547716	0.0287184	0
ENSG00000062282	0.00056636	0.00165535	-0.1578	0
ENSG00000062370	0.670448	0.756752	-0.0666382	0
ENSG00000062485	0.0592199	0.107715	-0.0689125	0
ENSG00000062582	1.78849e-07	9.1646e-07	-0.180272	0
ENSG00000062598	0.30554	0.41779	-0.0558094	0
ENSG00000062650	0.00228553	0.00591319	0.135207	0
ENSG00000062716	7.5395e-21	1.53947e-19	-0.344539	0
ENSG00000062725	0.0666706	0.1191	0.105048	0
ENSG00000062822	0.0136007	0.0296968	-0.215332	0
ENSG00000063046	7.56964e-12	6.69574e-11	-0.219489	0
ENSG00000063127	0.263183	0.371718	0.289948	0
ENSG00000063169	0.0115209	0.025565	0.307366	0
ENSG00000063176	0.754043	0.823565	-0.0186491	0
ENSG00000063177	9.10253e-06	3.61987e-05	-0.157584	0
ENSG00000063180	0.504057	0.613115	0.240075	0
ENSG00000063241	0.0130884	0.0286793	-0.103742	0
ENSG00000063244	5.33411e-06	2.20745e-05	0.159121	0
ENSG00000063245	0.000130053	0.000428188	0.154069	0
ENSG00000063322	0.0203299	0.0424635	-0.439296	1
ENSG00000063438	0.534062	0.64056	0.16417	0
ENSG00000063587	8.26778e-06	3.31577e-05	-0.191479	0
ENSG00000063601	0.000477164	0.00141392	-0.190944	0
ENSG00000063660	0.162313	0.250764	-0.0866218	0
ENSG00000063761	0.000232149	0.000731117	-0.28719	0
ENSG00000063854	4.87604e-20	9.3067e-19	-0.432148	1
ENSG00000063978	0.00267251	0.00682983	0.140477	0
ENSG00000064012	0.000255036	0.000797267	-0.181074	0
ENSG00000064042	0.00327184	0.00823332	-0.19461	0
ENSG00000064102	7.76643e-08	4.16679e-07	-0.341763	0
ENSG00000064115	2.04032e-08	1.18089e-07	-0.323372	0
ENSG00000064199	9.34218e-06	3.71042e-05	-0.494619	1
ENSG00000064225	2.64814e-11	2.19745e-10	-0.337718	0
ENSG00000064270	0.262107	0.370524	0.386195	0
ENSG00000064309	0.980514	0.986607	-0.00396502	0
ENSG00000064313	0.195168	0.291977	0.0731172	0
ENSG00000064393	0.0764013	0.133765	-0.0904831	0
ENSG00000064419	0.00583413	0.0138883	-0.183652	0
ENSG00000064489	0.993262	0.995658	0.00095963	0
ENSG00000064490	0.0002692	0.000836829	-0.371859	0
ENSG00000064545	0.000734141	0.00210296	-0.198532	0
ENSG00000064547	0.00227949	0.00590041	0.822601	1
ENSG00000064601	9.04391e-15	1.07076e-13	-0.273809	0
ENSG00000064607	0.00979149	0.0221058	0.107243	0
ENSG00000064651	0.715681	0.793557	-0.0516512	0
ENSG00000064652	1.13677e-13	1.22427e-12	-0.55835	1
ENSG00000064666	3.42093e-13	3.51487e-12	-0.247555	0
ENSG00000064687	0.241753	0.347326	0.264688	0
ENSG00000064692	0.0702849	0.124602	0.385839	0
ENSG00000064703	0.000765224	0.00218616	0.167217	0
ENSG00000064726	0.00761003	0.0176307	-0.104556	0
ENSG00000064763	0.316951	0.430032	-0.234077	0
ENSG00000064787	0.400285	0.514794	0.112318	0
ENSG00000064886	0.423658	0.537125	-0.205212	0
ENSG00000064932	0.0305523	0.0607872	0.115869	0
ENSG00000064933	0.360888	0.475257	-0.132602	0
ENSG00000064961	0.0795971	0.138516	0.0717304	0
ENSG00000064989	0.925157	0.949903	0.023811	0
ENSG00000064995	4.91709e-07	2.38445e-06	-0.233232	0
ENSG00000064999	0.840611	0.88872	-0.00948585	0
ENSG00000065000	0.365325	0.479491	-0.0358009	0
ENSG00000065029	0.0606387	0.109973	-0.108226	0
ENSG00000065054	0.611423	0.708214	0.025692	0
ENSG00000065057	0.000220648	0.000698452	-0.254638	0
ENSG00000065060	0.896667	0.928657	-0.00492809	0
ENSG00000065135	0.00231666	0.00598315	-0.0990674	0
ENSG00000065150	0.0203974	0.0425668	-0.0841104	0
ENSG00000065154	0.00208421	0.00543693	0.212181	0
ENSG00000065183	0.0498574	0.0930418	0.0853928	0
ENSG00000065243	0.972989	0.981714	0.0017829	0
ENSG00000065268	0.516998	0.625498	0.0274911	0
ENSG00000065308	2.144e-05	8.03377e-05	-0.158094	0
ENSG00000065320	4.60107e-09	2.88508e-08	-0.286502	0
ENSG00000065325	0.00170458	0.00453633	-0.702023	1
ENSG00000065328	0.623153	0.718233	0.159224	0
ENSG00000065357	0.192103	0.288226	0.188216	0
ENSG00000065361	0.0345124	0.0677036	0.163208	0
ENSG00000065413	0.209774	0.309374	-0.177739	0
ENSG00000065427	1.42625e-12	1.37169e-11	-0.227908	0
ENSG00000065457	7.11815e-06	2.88128e-05	-0.349103	0
ENSG00000065485	3.35489e-15	4.13324e-14	-0.345918	0
ENSG00000065491	0.05712	0.104391	0.0923453	0
ENSG00000065518	0.000773205	0.002207	-0.269945	0
ENSG00000065526	1.94458e-14	2.23807e-13	0.47988	1
ENSG00000065534	3.76091e-31	1.74389e-29	-0.522822	1
ENSG00000065548	0.892117	0.925807	0.00472239	0
ENSG00000065559	0.0205053	0.0427703	-0.106923	0
ENSG00000065600	0.000255013	0.000797267	-0.308295	0
ENSG00000065613	0.030732	0.0610918	0.162301	0
ENSG00000065615	0.00846919	0.0194005	-0.204855	0
ENSG00000065621	0.00544769	0.0130281	0.250506	0
ENSG00000065665	0.046565	0.0877834	0.243743	0
ENSG00000065717	0.492477	0.602491	-0.163121	0
ENSG00000065802	0.0257799	0.0522811	-0.168012	0
ENSG00000065809	0.044171	0.083939	-0.0738457	0
ENSG00000065833	2.17325e-10	1.61439e-09	-0.208526	0
ENSG00000065882	2.32677e-05	8.67418e-05	-0.207383	0
ENSG00000065883	1.763e-10	1.32802e-09	0.261814	0
ENSG00000065911	7.93803e-10	5.51719e-09	-0.918479	1
ENSG00000065923	0.0516077	0.095808	0.47882	0
ENSG00000065970	0.0684905	0.122039	0.0945237	0
ENSG00000065978	1.1893e-05	4.65253e-05	0.191585	0
ENSG00000065989	0.973402	0.981823	0.00326948	0
ENSG00000066027	0.129323	0.207894	-0.0622821	0
ENSG00000066032	0.789235	0.851568	0.0918383	0
ENSG00000066044	0.0436515	0.0830563	-0.0721882	0
ENSG00000066056	0.790187	0.852119	0.0987684	0
ENSG00000066084	4.22191e-08	2.35135e-07	-0.205534	0
ENSG00000066117	0.530337	0.637108	0.0338547	0
ENSG00000066135	2.64429e-06	1.14995e-05	-0.211722	0
ENSG00000066136	4.61548e-12	4.19999e-11	0.284068	0
ENSG00000066185	0.03694	0.0717832	-0.640848	0
ENSG00000066230	0.57795	0.679749	0.111632	0
ENSG00000066248	0.00010444	0.000350383	-0.22805	0
ENSG00000066279	0.547378	0.652208	0.0858431	0
ENSG00000066294	0.948515	0.964974	0.0197289	0
ENSG00000066322	0.106103	0.176619	-0.0922184	0
ENSG00000066379	8.53356e-08	4.56011e-07	-0.415302	1
ENSG00000066382	0.502091	0.61137	0.254866	0
ENSG00000066422	8.02366e-06	3.22429e-05	-0.206149	0
ENSG00000066427	0.0386859	0.0747274	0.227675	0
ENSG00000066455	4.57216e-08	2.53239e-07	-0.222742	0
ENSG00000066468	0.12381	0.200453	0.336518	0
ENSG00000066557	1.27982e-09	8.6377e-09	-0.249167	0
ENSG00000066583	1.24705e-05	4.85983e-05	-0.195276	0
ENSG00000066629	0.783009	0.847023	0.0518001	0
ENSG00000066651	0.00136718	0.00371775	-0.191771	0
ENSG00000066654	0.181842	0.275676	-0.0594177	0
ENSG00000066697	0.065164	0.116797	0.139199	0
ENSG00000066739	0.610642	0.707717	0.0448758	0
ENSG00000066777	5.92106e-06	2.42788e-05	-0.278021	0
ENSG00000066813	0.00800767	0.0184563	-0.191349	0
ENSG00000066827	0.868195	0.908806	-0.0136628	0
ENSG00000066855	0.503283	0.612404	-0.0445481	0
ENSG00000066923	8.63569e-05	0.000294382	0.479984	1
ENSG00000066926	2.3144e-08	1.33138e-07	-0.234498	0
ENSG00000066933	0.469668	0.58068	0.0618274	0
ENSG00000067048	0.00169693	0.00451897	0.13912	0
ENSG00000067057	9.64074e-24	2.40869e-22	-0.426771	1
ENSG00000067064	0.317424	0.430455	-0.0371498	0
ENSG00000067066	3.76733e-22	8.47782e-21	-0.376061	0
ENSG00000067082	3.28126e-13	3.38432e-12	0.237988	0
ENSG00000067113	7.54864e-13	7.5206e-12	-0.348399	0
ENSG00000067141	0.0433433	0.0825219	0.160533	0
ENSG00000067167	7.14285e-34	3.86965e-32	-0.407227	0
ENSG00000067177	0.0927565	0.157648	0.13183	0
ENSG00000067182	0.554818	0.659016	-0.0395996	0
ENSG00000067208	0.0299352	0.0596702	0.289197	0
ENSG00000067221	5.24247e-15	6.33111e-14	-0.501488	1
ENSG00000067225	5.66073e-27	1.83631e-25	0.404018	0
ENSG00000067248	0.000423659	0.00126775	-0.137684	0
ENSG00000067334	0.00884704	0.0201627	-0.0978283	0
ENSG00000067365	0.0819354	0.141833	-0.0900383	0
ENSG00000067369	0.0114185	0.0253572	-0.214952	0
ENSG00000067445	2.0916e-06	9.22529e-06	0.480071	1
ENSG00000067533	0.00038922	0.00117189	-0.192801	0
ENSG00000067560	1.33176e-05	5.15344e-05	-0.141069	0
ENSG00000067596	0.917115	0.943623	-0.00528721	0
ENSG00000067601	0.280499	0.390553	-0.280824	0
ENSG00000067606	0.70277	0.78291	-0.023343	0
ENSG00000067646	0.212541	0.312594	0.140686	0
ENSG00000067704	6.24674e-16	8.17155e-15	-0.341154	0
ENSG00000067715	0.477442	0.588614	0.234029	0
ENSG00000067798	0.902839	0.932991	-0.0169594	0
ENSG00000067829	4.09649e-20	7.87484e-19	-0.364531	0
ENSG00000067836	0.147589	0.231996	-0.0939767	0
ENSG00000067900	0.0032822	0.00825554	0.153289	0
ENSG00000067955	0.000485831	0.00143669	0.181182	0
ENSG00000067992	0.319386	0.432533	-0.0834304	0
ENSG00000068001	9.45816e-20	1.74721e-18	-0.44263	1
ENSG00000068024	0.468922	0.580014	0.150951	0
ENSG00000068028	7.20187e-07	3.40018e-06	0.180612	0
ENSG00000068078	0.114507	0.187772	0.226729	0
ENSG00000068079	6.43944e-46	6.90737e-44	-0.903335	1
ENSG00000068097	0.388829	0.503927	0.0852572	0
ENSG00000068120	0.811983	0.868284	-0.00885913	0
ENSG00000068137	0.000108728	0.000363706	0.229992	0
ENSG00000068305	8.12419e-20	1.51998e-18	-0.395491	0
ENSG00000068308	0.492106	0.60222	0.0351683	0
ENSG00000068323	9.73768e-16	1.25847e-14	0.276819	0
ENSG00000068354	0.568511	0.671513	0.0331484	0
ENSG00000068366	0.0302524	0.0602279	-0.308731	0
ENSG00000068383	0.138155	0.219786	-0.0784522	0
ENSG00000068394	2.20344e-06	9.67612e-06	-0.180572	0
ENSG00000068400	2.20205e-10	1.63351e-09	-0.319736	0
ENSG00000068438	0.0459685	0.0867485	-0.0905845	0
ENSG00000068489	0.497792	0.607287	0.247464	0
ENSG00000068615	0.307274	0.419591	0.224722	0
ENSG00000068650	0.126916	0.204577	-0.094485	0
ENSG00000068654	0.560835	0.664495	-0.03797	0
ENSG00000068697	0.529384	0.636369	-0.0454279	0
ENSG00000068724	0.386399	0.50142	-0.0386509	0
ENSG00000068745	6.91035e-08	3.73238e-07	0.223125	0
ENSG00000068784	3.52621e-12	3.25886e-11	-0.602257	1
ENSG00000068793	0.00435003	0.010663	-0.512034	1
ENSG00000068796	0.122705	0.199064	0.0919029	0
ENSG00000068878	3.1573e-18	5.12624e-17	-0.325725	0
ENSG00000068885	0.590055	0.689269	-0.0478174	0
ENSG00000068903	0.898168	0.929598	-0.00508152	0
ENSG00000068912	4.12385e-12	3.78079e-11	-0.39108	0
ENSG00000068971	1.17091e-05	4.58614e-05	0.242591	0
ENSG00000068976	3.24546e-15	4.00697e-14	1.74356	1
ENSG00000069011	0.0294941	0.058915	0.783489	0
ENSG00000069020	0.441682	0.554602	-0.061808	0
ENSG00000069248	0.000748864	0.00214323	-0.253134	0
ENSG00000069275	0.494263	0.603987	-0.100069	0
ENSG00000069329	2.77295e-09	1.79256e-08	-0.33998	0
ENSG00000069345	0.0816169	0.141358	0.0575696	0
ENSG00000069399	5.7605e-07	2.76841e-06	0.250028	0
ENSG00000069424	0.275969	0.385702	-0.167522	0
ENSG00000069431	0.000261335	0.000815057	-0.220253	0
ENSG00000069482	0.855677	0.899976	-0.0333114	0
ENSG00000069493	0.807754	0.865243	0.0603915	0
ENSG00000069509	0.0901256	0.153696	0.0952003	0
ENSG00000069535	2.14628e-24	5.72697e-23	-0.361349	0
ENSG00000069667	1.84076e-11	1.56377e-10	0.344355	0
ENSG00000069702	1.04833e-06	4.81519e-06	-0.322513	0
ENSG00000069712	0.0239225	0.0489836	-0.231449	0
ENSG00000069764	0.0987505	0.166185	1.20751	0
ENSG00000069812	0.209469	0.308981	-0.259579	0
ENSG00000069849	0.426219	0.53965	-0.0389765	0
ENSG00000069869	0.418339	0.531932	-0.0609396	0
ENSG00000069943	7.56736e-13	7.53458e-12	-0.612907	1
ENSG00000069956	7.95017e-05	0.000272689	-0.159968	0
ENSG00000069966	1.00016e-12	9.80656e-12	-0.350771	0
ENSG00000069974	2.70893e-26	8.23946e-25	-0.605395	1
ENSG00000069998	0.127553	0.205439	-0.067071	0
ENSG00000070010	0.389224	0.504359	-0.0323983	0
ENSG00000070018	0.000730366	0.00209364	0.328375	0
ENSG00000070019	0.791682	0.853145	0.0576779	0
ENSG00000070047	0.000185466	0.000594688	0.592407	1
ENSG00000070061	0.864941	0.906727	0.0106906	0
ENSG00000070081	0.00052242	0.00153445	-0.442214	1
ENSG00000070087	1.83161e-08	1.06855e-07	-0.25573	0
ENSG00000070159	0.000352846	0.00107281	-0.22657	0
ENSG00000070182	0.0743325	0.130683	0.47925	0
ENSG00000070214	0.0105428	0.0236389	-0.160446	0
ENSG00000070269	0.00338345	0.00848765	-0.25617	0
ENSG00000070366	0.0176991	0.0374806	-0.2121	0
ENSG00000070367	9.18767e-05	0.000311745	-0.161688	0
ENSG00000070371	0.0132937	0.0290821	-0.465143	1
ENSG00000070388	0.184164	0.278418	0.456299	0
ENSG00000070404	9.9002e-24	2.46586e-22	-0.630101	1
ENSG00000070413	0.37136	0.485827	-0.0411738	0
ENSG00000070423	1.91584e-10	1.43309e-09	0.216268	0
ENSG00000070444	0.0266604	0.053897	0.186353	0
ENSG00000070476	0.00538207	0.0128885	0.115717	0
ENSG00000070495	0.000199641	0.000636083	0.14018	0
ENSG00000070501	0.0208582	0.043394	-0.155689	0
ENSG00000070540	3.88063e-31	1.79423e-29	-0.731457	1
ENSG00000070601	0.404034	0.518042	0.509179	0
ENSG00000070610	6.20591e-05	0.000216883	0.162742	0
ENSG00000070614	0.00783301	0.018103	-0.180471	0
ENSG00000070669	1.222e-43	1.07442e-41	-0.658576	1
ENSG00000070718	0.147357	0.231721	-0.144907	0
ENSG00000070729	0.871816	0.911695	-0.075012	0
ENSG00000070731	0.00148669	0.0040102	-0.131886	0
ENSG00000070756	5.69315e-06	2.34039e-05	0.249529	0
ENSG00000070759	0.202762	0.300824	-0.0906779	0
ENSG00000070761	0.00341847	0.00856398	0.190287	0
ENSG00000070770	0.00151229	0.00407448	0.125538	0
ENSG00000070778	2.49876e-06	1.09134e-05	0.259613	0
ENSG00000070785	8.2956e-18	1.29212e-16	-0.376016	0
ENSG00000070814	0.023595	0.048393	0.130806	0
ENSG00000070831	2.60411e-06	1.13397e-05	-0.157585	0
ENSG00000070882	0.899353	0.930465	-0.0264021	0
ENSG00000070950	0.193646	0.290055	-0.1129	0
ENSG00000070961	8.2427e-05	0.000282003	0.22949	0
ENSG00000071051	1.1159e-05	4.38031e-05	-0.259118	0
ENSG00000071054	0.664005	0.751642	0.0167468	0
ENSG00000071073	0.577186	0.679254	-0.0816869	0
ENSG00000071082	8.39028e-18	1.30561e-16	-0.409164	0
ENSG00000071127	5.2089e-07	2.5161e-06	-0.166969	0
ENSG00000071189	0.637874	0.730075	0.0278866	0
ENSG00000071205	0.00237573	0.00611901	-0.266725	0
ENSG00000071242	3.02307e-41	2.44428e-39	-0.873561	1
ENSG00000071243	0.935064	0.956525	-0.00481896	0
ENSG00000071246	0.293036	0.404508	0.14575	0
ENSG00000071282	2.20581e-32	1.0887e-30	-0.738885	1
ENSG00000071462	0.0210563	0.0437721	-0.081622	0
ENSG00000071537	8.80372e-06	3.51232e-05	-0.311518	0
ENSG00000071539	0.0148143	0.0320639	-0.351805	0
ENSG00000071553	0.000243257	0.000762814	-0.131443	0
ENSG00000071564	0.408979	0.522966	0.0490432	0
ENSG00000071575	0.0774064	0.135274	-0.539427	0
ENSG00000071626	0.105317	0.175474	-0.0815412	0
ENSG00000071655	0.0490822	0.0918294	0.092634	0
ENSG00000071794	0.000154542	0.000502643	-0.313839	0
ENSG00000071859	2.24809e-08	1.29509e-07	-0.260385	0
ENSG00000071889	0.00987262	0.0222667	-0.203441	0
ENSG00000071894	2.01619e-19	3.60852e-18	0.649162	1
ENSG00000071909	0.564347	0.667476	0.1644	0
ENSG00000071967	0.707052	0.786374	-0.0319645	0
ENSG00000071994	5.32672e-15	6.41999e-14	-0.276078	0
ENSG00000072042	1.7913e-17	2.68111e-16	-0.280555	0
ENSG00000072062	0.000483152	0.00143034	0.197013	0
ENSG00000072071	0.153358	0.239659	0.298929	0
ENSG00000072080	0.662347	0.750051	0.0584618	0
ENSG00000072110	2.55257e-84	9.12687e-82	-0.678625	1
ENSG00000072121	0.0594678	0.108105	-0.105198	0
ENSG00000072133	0.6901	0.772701	0.17486	0
ENSG00000072134	0.423569	0.537054	-0.069019	0
ENSG00000072135	0.508966	0.617772	-0.0422876	0
ENSG00000072163	6.92644e-51	8.77531e-49	-0.677737	1
ENSG00000072195	0.243041	0.348875	-0.313917	0
ENSG00000072201	0.0805714	0.139879	-0.268834	0
ENSG00000072210	1.35223e-14	1.57434e-13	-0.303667	0
ENSG00000072274	1.36012e-07	7.10067e-07	-0.213239	0
ENSG00000072310	1.25081e-05	4.87182e-05	0.253706	0
ENSG00000072315	0.873646	0.912849	-0.037738	0
ENSG00000072364	0.00234157	0.00603877	0.153793	0
ENSG00000072401	0.929437	0.95248	-0.0103138	0
ENSG00000072415	0.150481	0.235735	-0.0709691	0
ENSG00000072422	0.418025	0.531743	-0.137096	0
ENSG00000072501	0.00436987	0.0107056	-0.174035	0
ENSG00000072506	6.89948e-05	0.000239406	-0.133314	0
ENSG00000072518	9.95557e-24	2.47581e-22	0.395267	0
ENSG00000072571	0.327937	0.441663	0.179649	0
ENSG00000072609	0.898631	0.929957	-0.00556041	0
ENSG00000072657	0.114771	0.188109	0.615248	0
ENSG00000072682	8.89059e-09	5.39402e-08	-0.224989	0
ENSG00000072736	0.0713132	0.126294	0.0704327	0
ENSG00000072756	0.0888899	0.151975	-0.103221	0
ENSG00000072778	1.13879e-12	1.10713e-11	0.508283	1
ENSG00000072786	0.00026905	0.000836524	0.275075	0
ENSG00000072803	0.172654	0.264219	-0.0721114	0
ENSG00000072818	0.873624	0.912849	-0.0281662	0
ENSG00000072832	0.141691	0.224479	-0.225268	0
ENSG00000072840	0.259907	0.368126	-0.18967	0
ENSG00000072849	0.000822574	0.00233466	-0.136938	0
ENSG00000072858	0.0987205	0.166169	0.46257	0
ENSG00000072864	0.0648575	0.116403	0.13796	0
ENSG00000072954	0.018897	0.0397226	-0.201395	0
ENSG00000072958	0.791644	0.853145	-0.0104963	0
ENSG00000073008	9.96724e-11	7.72509e-10	-0.219957	0
ENSG00000073009	0.000506669	0.00149119	-0.224677	0
ENSG00000073050	7.07514e-23	1.67657e-21	-0.63809	1
ENSG00000073060	1.345e-13	1.43699e-12	-0.2735	0
ENSG00000073067	0.109273	0.180885	0.491671	0
ENSG00000073111	0.835411	0.884501	0.0263059	0
ENSG00000073150	2.36202e-12	2.21603e-11	0.385348	0
ENSG00000073169	0.0048358	0.0117128	0.104896	0
ENSG00000073331	5.34943e-08	2.93562e-07	-0.597703	1
ENSG00000073350	0.490113	0.600466	-0.0365301	0
ENSG00000073417	0.666983	0.754045	0.0204249	0
ENSG00000073464	0.00094532	0.00265125	-0.267697	0
ENSG00000073536	0.00158306	0.00424736	-0.25664	0
ENSG00000073578	2.6853e-05	9.91802e-05	-0.138033	0
ENSG00000073584	1.50662e-05	5.78143e-05	-0.264505	0
ENSG00000073605	0.000494868	0.00146046	0.293808	0
ENSG00000073614	0.822497	0.875842	0.0148801	0
ENSG00000073670	0.900777	0.9314	0.0510282	0
ENSG00000073711	4.69799e-08	2.59672e-07	-0.518442	1
ENSG00000073712	2.91592e-10	2.13745e-09	-0.211467	0
ENSG00000073734	0.312397	0.425215	-0.0934052	0
ENSG00000073737	0.0964088	0.162875	0.244851	0
ENSG00000073792	0.39819	0.512919	0.162223	0
ENSG00000073803	0.000323776	0.000991919	-0.152745	0
ENSG00000073849	1.91122e-10	1.43097e-09	-0.365672	0
ENSG00000073910	1.42528e-14	1.65699e-13	-0.590117	1
ENSG00000073921	3.94887e-07	1.94363e-06	-0.171812	0
ENSG00000073969	0.677709	0.762488	-0.0858347	0
ENSG00000074054	0.384784	0.499822	-0.0578587	0
ENSG00000074071	0.0110275	0.0246024	0.122593	0
ENSG00000074201	6.28384e-23	1.49346e-21	-0.353282	0
ENSG00000074211	0.384792	0.499822	-0.295649	0
ENSG00000074219	6.87741e-07	3.25559e-06	-0.273157	0
ENSG00000074266	4.50496e-09	2.82812e-08	0.261063	0
ENSG00000074276	0.591871	0.690739	0.0314339	0
ENSG00000074319	0.0105705	0.0236845	-0.12779	0
ENSG00000074356	0.113045	0.18581	0.105428	0
ENSG00000074410	0.00411621	0.0101408	-0.233253	0
ENSG00000074416	8.50142e-24	2.14738e-22	-0.328528	0
ENSG00000074527	0.00607707	0.0144048	-0.0985207	0
ENSG00000074582	0.00655944	0.0154143	0.137134	0
ENSG00000074590	0.749148	0.819763	0.0346424	0
ENSG00000074603	0.721563	0.798428	-0.0297689	0
ENSG00000074621	0.560707	0.664464	-0.0987474	0
ENSG00000074657	0.0936787	0.158963	0.211535	0
ENSG00000074660	0.0325175	0.0642997	0.955459	0
ENSG00000074695	1.71636e-08	1.00423e-07	-0.254939	0
ENSG00000074696	1.26003e-07	6.59527e-07	-0.188199	0
ENSG00000074706	0.179838	0.273084	0.5652	0
ENSG00000074755	0.583701	0.683665	0.0337292	0
ENSG00000074800	8.85685e-13	8.74274e-12	-0.264025	0
ENSG00000074842	5.2294e-05	0.00018521	-0.164591	0
ENSG00000074855	0.00460503	0.0112112	-0.191189	0
ENSG00000074935	1.94771e-09	1.28518e-08	-0.311581	0
ENSG00000074964	0.85818	0.901607	-0.00825893	0
ENSG00000074966	0.0012981	0.00354307	0.425961	1
ENSG00000075073	0.0125282	0.0275758	2.08336	1
ENSG00000075089	0.182127	0.276013	-0.108006	0
ENSG00000075131	0.00191877	0.00504619	-0.234287	0
ENSG00000075142	2.22551e-26	6.82064e-25	-0.407287	0
ENSG00000075151	5.35119e-05	0.000189232	-0.221713	0
ENSG00000075188	4.1471e-13	4.21788e-12	-0.406528	0
ENSG00000075218	0.140194	0.222567	0.300122	0
ENSG00000075234	0.00106647	0.00295701	-0.125876	0
ENSG00000075239	2.11747e-20	4.15997e-19	-0.405416	0
ENSG00000075240	0.0173625	0.0368234	-0.232631	0
ENSG00000075275	0.695333	0.777266	-0.0335287	0
ENSG00000075292	0.51932	0.627546	0.0373053	0
ENSG00000075303	0.00214287	0.00557727	-0.397115	0
ENSG00000075336	0.254446	0.361856	-0.0482914	0
ENSG00000075340	0.671462	0.757402	-0.187754	0
ENSG00000075391	0.011839	0.026213	0.117074	0
ENSG00000075399	0.968949	0.979222	0.00328939	0
ENSG00000075407	0.327366	0.441221	0.0563885	0
ENSG00000075413	9.89456e-08	5.24386e-07	0.223103	0
ENSG00000075415	5.99373e-07	2.87278e-06	-0.285461	0
ENSG00000075420	1.63364e-11	1.39964e-10	-0.277199	0
ENSG00000075426	0.633746	0.726539	0.0381154	0
ENSG00000075461	0.00292792	0.00743885	-0.75702	1
ENSG00000075539	0.653135	0.742734	0.0315042	0
ENSG00000075568	0.0639624	0.114989	-0.118273	0
ENSG00000075618	0.582731	0.683057	0.0737475	0
ENSG00000075624	1.39635e-07	7.27567e-07	-0.243692	0
ENSG00000075643	9.61806e-48	1.08982e-45	-0.862637	1
ENSG00000075651	0.0843813	0.145426	-0.141794	0
ENSG00000075702	0.0553591	0.101635	0.27118	0
ENSG00000075711	7.33385e-28	2.56525e-26	-0.496957	1
ENSG00000075785	0.190393	0.286168	0.047534	0
ENSG00000075790	2.54721e-09	1.65327e-08	-0.286988	0
ENSG00000075826	0.337449	0.451549	0.225052	0
ENSG00000075856	0.000170487	0.000550079	0.209682	0
ENSG00000075884	0.952783	0.968065	0.0145678	0
ENSG00000075886	0.0972681	0.164051	0.41148	0
ENSG00000075914	2.2066e-09	1.44268e-08	-0.239521	0
ENSG00000075945	4.41361e-18	7.08026e-17	-0.35261	0
ENSG00000075975	0.238764	0.343777	-0.0684389	0
ENSG00000076003	3.48762e-08	1.96141e-07	-0.512828	1
ENSG00000076043	0.358276	0.472359	0.181428	0
ENSG00000076053	8.0703e-05	0.000276455	0.187368	0
ENSG00000076067	0.0328006	0.0648118	0.137816	0
ENSG00000076108	4.27772e-15	5.21428e-14	0.383507	0
ENSG00000076201	4.40189e-11	3.5502e-10	0.306889	0
ENSG00000076242	4.35628e-10	3.13916e-09	-0.43655	1
ENSG00000076248	0.762061	0.830504	-0.0120337	0
ENSG00000076258	0.0725468	0.128033	-0.271531	0
ENSG00000076321	0.814234	0.869864	0.0162862	0
ENSG00000076351	0.0656048	0.117483	0.372248	0
ENSG00000076356	1.29323e-05	5.01913e-05	0.376736	0
ENSG00000076382	0.000346633	0.00105533	0.555232	1
ENSG00000076513	5.27263e-10	3.75882e-09	-0.282567	0
ENSG00000076554	0.193354	0.289644	-0.0623249	0
ENSG00000076555	0.323342	0.436861	0.0703466	0
ENSG00000076604	0.000430517	0.00128707	0.143257	0
ENSG00000076641	0.270225	0.379466	-0.23192	0
ENSG00000076650	0.330069	0.444177	0.0779614	0
ENSG00000076662	0.00232419	0.00600119	-0.172777	0
ENSG00000076685	0.412244	0.526053	-0.0446773	0
ENSG00000076706	1.97971e-06	8.75817e-06	-0.437596	1
ENSG00000076770	0.0537222	0.0990592	-0.155934	0
ENSG00000076826	3.02342e-37	1.96951e-35	0.473784	1
ENSG00000076864	0.097608	0.164503	0.0607117	0
ENSG00000076924	0.357457	0.471424	0.0327848	0
ENSG00000076928	0.435587	0.548919	-0.0357831	0
ENSG00000076944	0.0404595	0.0777398	0.0939314	0
ENSG00000076984	2.61851e-13	2.72697e-12	0.274555	0
ENSG00000077044	0.000591128	0.0017218	0.285899	0
ENSG00000077063	0.634572	0.727331	0.197821	0
ENSG00000077092	0.0792378	0.137965	0.187841	0
ENSG00000077097	0.00296101	0.007517	-0.120077	0
ENSG00000077147	1.35357e-05	5.23282e-05	-0.246741	0
ENSG00000077150	3.23363e-08	1.82815e-07	-0.194278	0
ENSG00000077152	5.64492e-12	5.08089e-11	-0.510091	1
ENSG00000077157	0.0939168	0.1593	0.163375	0
ENSG00000077232	1.33176e-18	2.23675e-17	-0.491006	1
ENSG00000077235	0.166898	0.256583	0.152946	0
ENSG00000077238	0.0456504	0.0862624	-0.103637	0
ENSG00000077254	0.0160337	0.0343428	-0.120445	0
ENSG00000077264	0.0164444	0.0351289	-1.0022	1
ENSG00000077279	0.135108	0.215454	0.593039	0
ENSG00000077312	0.146127	0.230124	0.0866214	0
ENSG00000077348	1.02167e-07	5.41104e-07	-0.273867	0
ENSG00000077380	6.24786e-09	3.87093e-08	-0.260212	0
ENSG00000077420	4.39728e-88	1.81416e-85	-0.672403	1
ENSG00000077454	2.31153e-17	3.41843e-16	0.422517	1
ENSG00000077458	0.0386112	0.0746072	0.186146	0
ENSG00000077463	1.85223e-15	2.34295e-14	0.311234	0
ENSG00000077514	0.965404	0.976756	-0.00420374	0
ENSG00000077549	3.5263e-11	2.88744e-10	-0.222947	0
ENSG00000077585	5.72633e-05	0.000201612	-0.237555	0
ENSG00000077616	0.341427	0.455595	0.211617	0
ENSG00000077684	0.0207619	0.0432158	-0.163457	0
ENSG00000077713	4.98455e-17	7.14718e-16	-0.363818	0
ENSG00000077721	0.420444	0.534103	0.0309602	0
ENSG00000077782	0.690613	0.773114	0.0681948	0
ENSG00000077809	0.0179491	0.0379588	0.638241	1
ENSG00000077942	0.109852	0.181545	-0.27569	0
ENSG00000078018	6.00478e-43	5.1392e-41	-0.83192	1
ENSG00000078043	0.206262	0.305341	-0.088683	0
ENSG00000078061	5.63385e-07	2.71241e-06	-0.184178	0
ENSG00000078070	5.11184e-15	6.18418e-14	-0.397243	0
ENSG00000078081	0.00195915	0.00513567	-0.790848	1
ENSG00000078114	0.327317	0.441221	-0.254173	0
ENSG00000078124	0.0399438	0.0768867	-0.145984	0
ENSG00000078140	0.106971	0.177862	0.0729366	0
ENSG00000078142	0.00702809	0.016403	-0.213417	0
ENSG00000078177	0.00480863	0.0116575	-0.199029	0
ENSG00000078237	0.455096	0.566713	0.0520422	0
ENSG00000078246	0.376603	0.491009	-0.0468194	0
ENSG00000078269	3.13938e-05	0.000114567	0.179957	0
ENSG00000078295	0.38717	0.502076	0.199509	0
ENSG00000078304	1.88722e-05	7.13136e-05	-0.175989	0
ENSG00000078319	0.254368	0.361777	-0.10667	0
ENSG00000078369	0.0845168	0.145628	0.0623642	0
ENSG00000078401	0.558906	0.662697	-0.0229098	0
ENSG00000078403	0.00474496	0.0115153	-0.174908	0
ENSG00000078487	0.00735491	0.0170988	-0.212844	0
ENSG00000078618	1.86266e-14	2.14994e-13	-0.271451	0
ENSG00000078668	9.15632e-26	2.70321e-24	-0.356947	0
ENSG00000078674	0.033323	0.0656586	-0.146307	0
ENSG00000078687	7.67872e-06	3.09405e-05	0.453957	1
ENSG00000078699	0.016113	0.0344942	0.199382	0
ENSG00000078747	2.5392e-09	1.65007e-08	-0.227614	0
ENSG00000078795	0.0630784	0.113641	0.520343	0
ENSG00000078804	1.30092e-25	3.7663e-24	0.420262	1
ENSG00000078808	0.0501362	0.0934753	0.0860276	0
ENSG00000078814	0.167517	0.257361	0.379974	0
ENSG00000078900	0.102137	0.171025	0.430876	0
ENSG00000078902	0.00144756	0.00391516	0.137291	0
ENSG00000078967	2.24425e-06	9.84998e-06	-0.214576	0
ENSG00000079101	0.198008	0.295148	-0.348819	0
ENSG00000079112	0.0326506	0.0645311	0.538067	0
ENSG00000079134	0.829608	0.880675	0.0125622	0
ENSG00000079150	0.661284	0.749315	-0.0575257	0
ENSG00000079156	0.337271	0.451397	-0.0736512	0
ENSG00000079246	8.45917e-07	3.94287e-06	-0.168917	0
ENSG00000079257	0.407456	0.521599	0.531478	0
ENSG00000079277	0.132898	0.212628	-0.0831174	0
ENSG00000079308	0.00125867	0.00344306	0.226469	0
ENSG00000079313	3.88886e-11	3.15859e-10	0.405308	0
ENSG00000079332	0.807375	0.865108	-0.0113917	0
ENSG00000079335	0.398677	0.513506	0.102344	0
ENSG00000079337	0.782872	0.846988	0.0574007	0
ENSG00000079385	4.95997e-06	2.0627e-05	-0.304136	0
ENSG00000079387	0.360421	0.474798	0.0875635	0
ENSG00000079393	0.00926482	0.0210285	-0.407235	0
ENSG00000079432	9.8018e-10	6.72255e-09	0.41633	1
ENSG00000079435	0.310543	0.423228	0.27648	0
ENSG00000079459	7.61958e-05	0.000262244	-0.17336	0
ENSG00000079462	0.00316925	0.00799267	-0.259071	0
ENSG00000079482	0.0885798	0.151574	0.198465	0
ENSG00000079557	9.4285e-22	2.05841e-20	-0.668007	1
ENSG00000079616	0.0152634	0.0329339	-0.131575	0
ENSG00000079689	0.746351	0.817457	-0.343978	0
ENSG00000079691	7.24086e-06	2.92874e-05	-0.274742	0
ENSG00000079739	2.33283e-13	2.44529e-12	-0.24005	0
ENSG00000079785	1.61471e-07	8.3405e-07	-0.313756	0
ENSG00000079805	0.155966	0.242698	0.0522135	0
ENSG00000079819	0.0418857	0.0800977	0.414449	0
ENSG00000079931	0.742458	0.814781	-0.0792852	0
ENSG00000079950	1.01406e-05	4.00397e-05	-0.301595	0
ENSG00000079974	0.217043	0.317966	-0.0976324	0
ENSG00000079999	0.017155	0.0364485	0.130289	0
ENSG00000080007	0.864379	0.906344	-0.0436209	0
ENSG00000080031	0.0258905	0.0524855	0.200307	0
ENSG00000080189	5.57129e-14	6.13566e-13	-0.34529	0
ENSG00000080200	0.865025	0.906727	-0.0144478	0
ENSG00000080293	0.00183417	0.00484356	-0.76365	1
ENSG00000080298	0.00311518	0.00787235	0.92658	1
ENSG00000080345	0.00528422	0.0126787	0.118302	0
ENSG00000080371	0.00890213	0.0202768	0.127381	0
ENSG00000080493	1.32485e-19	2.40869e-18	-0.450842	1
ENSG00000080503	0.00326505	0.00821882	-0.176234	0
ENSG00000080511	0.108041	0.179288	0.377294	0
ENSG00000080546	0.168158	0.258223	0.0621217	0
ENSG00000080561	0.011724	0.0259727	0.125642	0
ENSG00000080573	0.0148985	0.0322156	0.268107	0
ENSG00000080603	8.27581e-20	1.54655e-18	0.441825	1
ENSG00000080608	9.63997e-05	0.000325513	-0.181015	0
ENSG00000080618	0.0598618	0.10876	-0.100322	0
ENSG00000080709	1.4762e-06	6.64581e-06	0.496222	1
ENSG00000080802	0.000106642	0.000357398	0.17044	0
ENSG00000080815	0.323422	0.436932	-0.0391101	0
ENSG00000080819	0.831875	0.882208	-0.0123707	0
ENSG00000080822	0.00485521	0.0117545	0.158417	0
ENSG00000080823	0.00664019	0.0155858	0.315273	0
ENSG00000080824	6.44115e-30	2.74902e-28	-0.360843	0
ENSG00000080839	0.121781	0.197884	-0.378137	0
ENSG00000080845	0.470613	0.581535	-0.0384311	0
ENSG00000080910	0.044758	0.084884	0.269366	0
ENSG00000080947	0.0111977	0.0249337	0.422832	1
ENSG00000080986	0.374575	0.48888	0.336439	0
ENSG00000081014	0.109905	0.181614	-0.187306	0
ENSG00000081019	0.318978	0.432163	1.0601	0
ENSG00000081026	0.179509	0.272713	0.0977644	0
ENSG00000081041	0.00252585	0.0064787	-0.182672	0
ENSG00000081051	0.0232093	0.0477053	-0.140343	0
ENSG00000081052	0.375606	0.489947	0.281866	0
ENSG00000081059	0.88123	0.91821	0.0270922	0
ENSG00000081087	0.0459462	0.0867387	-0.13773	0
ENSG00000081138	0.850427	0.89614	-0.0654635	0
ENSG00000081148	0.00644148	0.0151614	0.954419	1
ENSG00000081154	0.0072475	0.0168686	-0.0988376	0
ENSG00000081177	4.42264e-14	4.93826e-13	-0.332273	0
ENSG00000081181	0.257999	0.365842	-0.0786908	0
ENSG00000081189	0.0522048	0.0967045	1.0098	0
ENSG00000081237	0.215027	0.315415	0.230807	0
ENSG00000081307	0.894275	0.927358	-0.00818251	0
ENSG00000081320	0.00923464	0.020963	0.362579	0
ENSG00000081377	5.35131e-15	6.44481e-14	-0.408099	0
ENSG00000081386	0.871174	0.911154	0.0148641	0
ENSG00000081479	0.689747	0.772476	-0.172317	0
ENSG00000081665	0.853116	0.898105	0.02247	0
ENSG00000081692	0.215707	0.316276	0.202162	0
ENSG00000081721	0.000882683	0.00249296	0.18698	0
ENSG00000081760	0.000820446	0.00232945	-0.148309	0
ENSG00000081791	8.96838e-06	3.57181e-05	-0.194004	0
ENSG00000081803	4.11174e-18	6.60919e-17	-0.657375	1
ENSG00000081870	1.28463e-07	6.71747e-07	-0.264049	0
ENSG00000081913	0.0587833	0.107042	-0.156883	0
ENSG00000081923	6.03077e-18	9.5413e-17	-0.566385	1
ENSG00000082014	0.509946	0.618687	0.182122	0
ENSG00000082068	8.9136e-06	3.55439e-05	-0.454178	1
ENSG00000082146	6.74127e-08	3.64718e-07	-0.298003	0
ENSG00000082153	0.00016257	0.000526945	0.130917	0
ENSG00000082196	0.881104	0.918197	-0.037564	0
ENSG00000082212	2.1056e-05	7.90089e-05	-0.200377	0
ENSG00000082213	0.00441484	0.0107988	-0.18241	0
ENSG00000082258	3.9061e-14	4.37364e-13	0.424965	1
ENSG00000082269	0.0014849	0.00400671	-0.159836	0
ENSG00000082293	0.119858	0.195169	0.449974	0
ENSG00000082438	0.450955	0.562996	-0.0523063	0
ENSG00000082458	0.975028	0.983032	0.013863	0
ENSG00000082512	0.000847478	0.00240154	-0.322599	0
ENSG00000082515	0.186151	0.280946	0.0890842	0
ENSG00000082516	0.097573	0.164462	-0.113476	0
ENSG00000082641	2.88003e-30	1.26266e-28	-0.396724	0
ENSG00000082701	5.22517e-08	2.87233e-07	0.333424	0
ENSG00000082781	1.05764e-05	4.1638e-05	-0.179562	0
ENSG00000082805	5.37144e-05	0.000189865	-0.2274	0
ENSG00000082898	0.00206882	0.00539939	0.118518	0
ENSG00000082996	0.00290295	0.0073824	-0.139681	0
ENSG00000083093	0.664509	0.751948	0.0268276	0
ENSG00000083097	0.112604	0.185183	-0.139081	0
ENSG00000083099	1.61128e-26	4.99529e-25	-0.553833	1
ENSG00000083123	1.10721e-11	9.65476e-11	-0.54461	1
ENSG00000083168	3.40833e-17	4.95841e-16	0.362081	0
ENSG00000083223	0.00155181	0.00417186	-0.141798	0
ENSG00000083290	0.522919	0.630507	0.0973467	0
ENSG00000083312	0.00110641	0.00305766	0.117745	0
ENSG00000083444	2.69577e-100	1.66827e-97	-0.742556	1
ENSG00000083454	0.963774	0.975536	0.0119148	0
ENSG00000083457	0.00465354	0.0113174	-0.152002	0
ENSG00000083520	0.402011	0.516477	0.0297574	0
ENSG00000083535	0.173577	0.265455	-0.188229	0
ENSG00000083544	0.100987	0.169364	-0.130791	0
ENSG00000083635	0.0751931	0.131936	0.0858712	0
ENSG00000083642	0.0067379	0.0157961	0.228465	0
ENSG00000083720	0.0489498	0.0916254	0.699802	0
ENSG00000083750	0.615253	0.711421	0.0513439	0
ENSG00000083799	0.00778809	0.0180121	-0.0909136	0
ENSG00000083807	0.749632	0.820125	-0.0239624	0
ENSG00000083812	0.0158984	0.0340891	0.146472	0
ENSG00000083814	0.637822	0.730067	0.0786225	0
ENSG00000083817	0.481979	0.59235	-0.0453416	0
ENSG00000083828	0.416683	0.530372	0.0639329	0
ENSG00000083838	0.858948	0.902119	-0.0151896	0
ENSG00000083844	0.881564	0.918498	-0.0107164	0
ENSG00000083845	0.00020245	0.00064465	-0.174425	0
ENSG00000083857	0.812072	0.868304	0.0197692	0
ENSG00000083896	5.25983e-13	5.31934e-12	0.37124	0
ENSG00000083937	0.0508797	0.0946531	-0.0708152	0
ENSG00000084070	0.0320828	0.0635573	0.0914712	0
ENSG00000084072	0.000220421	0.000698006	-0.154263	0
ENSG00000084073	0.000246484	0.000772332	-0.174451	0
ENSG00000084090	0.366099	0.480238	0.0335822	0
ENSG00000084092	0.946937	0.963985	0.00247003	0
ENSG00000084093	0.386359	0.501413	-0.117523	0
ENSG00000084110	6.402e-19	1.09934e-17	0.637976	1
ENSG00000084112	0.0124422	0.0274014	-0.16693	0
ENSG00000084207	0.612135	0.708936	0.225673	0
ENSG00000084234	2.26847e-06	9.95083e-06	-0.155691	0
ENSG00000084444	0.106436	0.177118	-0.130227	0
ENSG00000084453	0.336763	0.450904	0.21929	0
ENSG00000084463	4.13297e-06	1.74037e-05	0.265189	0
ENSG00000084623	5.93697e-11	4.71887e-10	-0.210601	0
ENSG00000084636	0.0488888	0.0915526	-0.394866	0
ENSG00000084652	0.730345	0.805542	0.011235	0
ENSG00000084674	2.46039e-21	5.20205e-20	-0.687271	1
ENSG00000084676	0.0424197	0.0810128	0.0952566	0
ENSG00000084693	1.5851e-09	1.0587e-08	-0.48806	1
ENSG00000084710	0.503088	0.612353	0.106331	0
ENSG00000084731	0.831367	0.881786	0.055611	0
ENSG00000084733	0.0406708	0.0780991	0.0782978	0
ENSG00000084734	0.304444	0.416646	-0.0606688	0
ENSG00000084754	7.74219e-23	1.83194e-21	-0.332281	0
ENSG00000084764	0.244835	0.350917	-0.0474926	0
ENSG00000084774	0.503716	0.612839	-0.0375816	0
ENSG00000085063	3.97794e-28	1.45461e-26	-0.359367	0
ENSG00000085117	0.00441005	0.0107937	-0.26038	0
ENSG00000085185	0.0384016	0.0742647	0.289117	0
ENSG00000085224	0.000445349	0.0013282	-0.261482	0
ENSG00000085231	7.36342e-20	1.38086e-18	-0.344345	0
ENSG00000085274	0.478845	0.589741	0.0332216	0
ENSG00000085365	0.42452	0.538048	0.358903	0
ENSG00000085377	0.243019	0.348873	0.0445741	0
ENSG00000085382	0.0281186	0.0565182	-0.274697	0
ENSG00000085415	2.25159e-11	1.89181e-10	-0.273414	0
ENSG00000085433	0.0059956	0.0142285	0.341139	0
ENSG00000085449	0.251677	0.358673	-0.0657333	0
ENSG00000085465	0.776915	0.842583	0.0236972	0
ENSG00000085491	0.067686	0.120713	-0.276758	0
ENSG00000085511	0.175142	0.267391	0.107852	0
ENSG00000085514	0.103744	0.173259	0.431455	0
ENSG00000085552	0.147107	0.231403	0.423087	0
ENSG00000085563	9.88672e-05	0.000333286	-0.212389	0
ENSG00000085644	0.0219322	0.0453934	0.265535	0
ENSG00000085662	0.0342641	0.0672739	-0.181999	0
ENSG00000085719	0.000816787	0.00231947	-0.179574	0
ENSG00000085721	0.00116742	0.00321146	0.736486	1
ENSG00000085733	3.3304e-07	1.64931e-06	-0.170499	0
ENSG00000085741	0.894535	0.927508	-0.0278141	0
ENSG00000085760	4.65725e-22	1.03932e-20	-0.382517	0
ENSG00000085788	0.185235	0.279747	-0.0792574	0
ENSG00000085831	0.770997	0.837689	0.0311989	0
ENSG00000085832	4.15847e-18	6.67763e-17	-0.45878	1
ENSG00000085840	0.182113	0.276013	0.154514	0
ENSG00000085871	2.63541e-35	1.51442e-33	-0.480507	1
ENSG00000085872	3.70813e-13	3.79541e-12	0.406816	0
ENSG00000085978	0.107593	0.178638	0.0791399	0
ENSG00000085982	1.67197e-17	2.51656e-16	-0.52761	1
ENSG00000085998	4.2261e-15	5.15527e-14	-0.321604	0
ENSG00000086015	4.79415e-09	3.00264e-08	0.267881	0
ENSG00000086061	0.000457091	0.00136038	-0.113094	0
ENSG00000086062	0.00626994	0.014814	-0.107532	0
ENSG00000086065	2.84092e-08	1.6135e-07	-0.192357	0
ENSG00000086102	5.90476e-10	4.17983e-09	-0.213012	0
ENSG00000086189	1.96525e-30	8.66325e-29	-0.481773	1
ENSG00000086200	0.000135068	0.000443427	-0.277379	0
ENSG00000086205	0.163143	0.251748	-0.208462	0
ENSG00000086232	0.00538456	0.0128925	-0.128102	0
ENSG00000086289	2.55463e-11	2.12643e-10	-0.328869	0
ENSG00000086300	6.15084e-62	1.23709e-59	-0.743459	1
ENSG00000086475	0.000969499	0.00271197	-0.13561	0
ENSG00000086504	0.71159	0.79005	-0.0165969	0
ENSG00000086544	0.0157499	0.0338315	0.0833886	0
ENSG00000086548	0.277597	0.387385	0.408149	0
ENSG00000086570	0.00192091	0.00504959	0.681263	1
ENSG00000086589	3.65897e-07	1.80702e-06	0.209862	0
ENSG00000086598	0.000117364	0.000390001	-0.136275	0
ENSG00000086619	0.89847	0.929851	-0.022101	0
ENSG00000086666	9.49807e-05	0.000321194	-0.150436	0
ENSG00000086696	0.0500415	0.0933095	0.188094	0
ENSG00000086712	1.08338e-10	8.35248e-10	-0.240392	0
ENSG00000086730	0.0494275	0.0923895	0.379759	0
ENSG00000086758	0.202836	0.300906	0.0586399	0
ENSG00000086827	3.00563e-15	3.72291e-14	-0.295908	0
ENSG00000086848	0.213374	0.313504	0.151101	0
ENSG00000086991	0.414405	0.528057	0.25881	0
ENSG00000087008	4.05826e-187	1.30595e-183	-1.09657	1
ENSG00000087053	0.654165	0.743632	-0.0280075	0
ENSG00000087074	1.58697e-12	1.51629e-11	0.515773	1
ENSG00000087076	8.84669e-07	4.11159e-06	-0.637982	1
ENSG00000087077	0.895082	0.927717	0.00569826	0
ENSG00000087085	0.826448	0.878422	0.0111764	0
ENSG00000087086	0.452927	0.564835	-0.0464068	0
ENSG00000087087	4.76237e-05	0.000169528	0.469104	1
ENSG00000087088	1.99175e-09	1.31073e-08	-0.291604	0
ENSG00000087095	0.177193	0.270035	-0.0928908	0
ENSG00000087111	0.316779	0.42987	0.089989	0
ENSG00000087152	1.53409e-11	1.31716e-10	0.309503	0
ENSG00000087157	0.638535	0.730676	0.0311611	0
ENSG00000087191	3.6862e-24	9.6128e-23	-0.330755	0
ENSG00000087206	0.447557	0.560011	0.0361878	0
ENSG00000087237	0.125374	0.202639	0.609933	0
ENSG00000087253	0.108853	0.180357	0.446813	0
ENSG00000087258	1.01055e-25	2.97796e-24	-0.779329	1
ENSG00000087263	0.000248641	0.000778635	-0.167155	0
ENSG00000087266	7.55028e-07	3.54594e-06	-0.233153	0
ENSG00000087269	0.419682	0.533261	-0.0264783	0
ENSG00000087274	0.0081212	0.0186912	-0.0990733	0
ENSG00000087299	0.272188	0.381657	0.102451	0
ENSG00000087301	0.690583	0.773114	-0.0851811	0
ENSG00000087302	6.82616e-11	5.37606e-10	-0.253465	0
ENSG00000087303	0.0134055	0.0293063	0.702023	1
ENSG00000087338	0.687286	0.7703	-0.0361969	0
ENSG00000087365	0.216488	0.317298	0.0469304	0
ENSG00000087448	3.72794e-05	0.000134762	-0.219574	0
ENSG00000087460	0.000109188	0.000365017	0.145344	0
ENSG00000087470	0.213159	0.313303	-0.0594347	0
ENSG00000087494	0.00012352	0.000408349	0.746529	1
ENSG00000087495	0.708106	0.787165	-0.0956742	0
ENSG00000087502	1.15438e-15	1.48474e-14	-0.370665	0
ENSG00000087586	0.545374	0.650583	0.0498105	0
ENSG00000087589	0.413451	0.527218	0.212796	0
ENSG00000087842	1.8165e-47	1.98826e-45	-0.595036	1
ENSG00000087884	0.0033267	0.00835925	-0.188074	0
ENSG00000087903	0.286575	0.39743	0.224294	0
ENSG00000087995	0.002453	0.00630392	-0.129184	0
ENSG00000088002	0.00120322	0.00330204	-1.09177	1
ENSG00000088035	1.85158e-12	1.75556e-11	-0.571741	1
ENSG00000088038	4.60878e-08	2.5508e-07	0.301456	0
ENSG00000088179	0.468402	0.579694	-0.0622114	0
ENSG00000088205	1.41331e-06	6.38229e-06	-0.273423	0
ENSG00000088247	0.0205256	0.0428071	0.081386	0
ENSG00000088256	0.000311141	0.000955393	0.143557	0
ENSG00000088280	5.83123e-15	6.99139e-14	-0.42884	1
ENSG00000088298	6.43784e-48	7.34644e-46	-0.56428	1
ENSG00000088305	0.116894	0.190927	-0.194602	0
ENSG00000088325	0.134775	0.215089	-0.0988027	0
ENSG00000088356	1.20192e-11	1.04196e-10	0.363522	0
ENSG00000088367	0.000987177	0.00275758	-0.543469	1
ENSG00000088386	0.0820933	0.142046	-0.195765	0
ENSG00000088387	0.00653614	0.015364	-0.150494	0
ENSG00000088448	0.000363924	0.00110149	0.219377	0
ENSG00000088451	0.157009	0.24399	0.0906876	0
ENSG00000088538	0.41035	0.524302	0.146558	0
ENSG00000088543	0.331703	0.445848	-0.116875	0
ENSG00000088682	3.53878e-05	0.000128241	-0.162484	0
ENSG00000088726	0.000392398	0.00117991	-0.536421	1
ENSG00000088727	0.00166423	0.00444071	-0.236903	0
ENSG00000088756	0.262333	0.370777	0.2489	0
ENSG00000088766	0.00194385	0.00510138	-0.170096	0
ENSG00000088808	3.63394e-07	1.79521e-06	0.353381	0
ENSG00000088812	1.92171e-38	1.37423e-36	-0.426814	1
ENSG00000088826	1.58399e-05	6.04873e-05	0.191102	0
ENSG00000088832	4.39436e-11	3.5459e-10	-0.216129	0
ENSG00000088833	0.114804	0.188115	-0.076846	0
ENSG00000088836	0.0646988	0.116235	0.430913	0
ENSG00000088854	2.89209e-13	3.00024e-12	-0.303312	0
ENSG00000088876	0.870235	0.910409	0.0175557	0
ENSG00000088881	0.000274693	0.000852094	0.759289	1
ENSG00000088888	2.32501e-16	3.17298e-15	-0.270859	0
ENSG00000088899	7.08427e-12	6.27676e-11	-0.245193	0
ENSG00000088926	0.251641	0.358659	-0.138296	0
ENSG00000088930	6.72612e-33	3.41398e-31	-0.3928	0
ENSG00000088986	0.0775509	0.135483	-0.058314	0
ENSG00000088992	0.0784908	0.136916	-0.389785	0
ENSG00000089006	0.341699	0.455806	0.035976	0
ENSG00000089009	4.51398e-20	8.63613e-19	-0.320805	0
ENSG00000089022	0.000107664	0.000360525	0.163609	0
ENSG00000089041	9.11494e-07	4.22893e-06	-0.376315	0
ENSG00000089048	0.0167351	0.0356882	-0.169019	0
ENSG00000089050	7.0408e-10	4.93408e-09	-0.380719	0
ENSG00000089053	6.27311e-11	4.9648e-10	-0.231453	0
ENSG00000089057	0.00500623	0.0120729	-0.205401	0
ENSG00000089060	3.74578e-07	1.84763e-06	-0.232664	0
ENSG00000089063	2.09798e-27	7.0917e-26	-0.381425	0
ENSG00000089091	0.141992	0.224823	0.250976	0
ENSG00000089094	0.270263	0.379486	0.0752299	0
ENSG00000089123	0.178623	0.271648	-0.125441	0
ENSG00000089127	1.81621e-09	1.20258e-08	-0.356088	0
ENSG00000089154	0.211743	0.311848	-0.0693964	0
ENSG00000089157	0.00194677	0.00510738	-0.118103	0
ENSG00000089159	1.24962e-05	4.86837e-05	-0.176287	0
ENSG00000089163	0.339689	0.453764	-0.11924	0
ENSG00000089169	0.281223	0.39129	0.330251	0
ENSG00000089177	0.281402	0.391505	-0.0979607	0
ENSG00000089195	0.575506	0.677884	0.0236021	0
ENSG00000089199	0.163996	0.252797	0.436654	0
ENSG00000089220	3.25561e-08	1.83928e-07	-0.183597	0
ENSG00000089234	0.00839058	0.0192424	0.101631	0
ENSG00000089248	2.77487e-19	4.94437e-18	-0.295878	0
ENSG00000089250	0.0376883	0.0730961	0.390014	0
ENSG00000089280	0.945775	0.963439	0.00497098	0
ENSG00000089289	1.70509e-09	1.13274e-08	-0.234577	0
ENSG00000089327	0.00123882	0.00339162	-0.291788	0
ENSG00000089335	0.0420628	0.0804076	1.0351	0
ENSG00000089351	1.35406e-39	1.02768e-37	-0.480459	1
ENSG00000089486	6.10455e-18	9.64854e-17	0.321791	0
ENSG00000089505	0.25295	0.360206	0.177462	0
ENSG00000089597	3.03015e-07	1.50665e-06	-0.226059	0
ENSG00000089639	0.257983	0.365842	-0.075158	0
ENSG00000089682	0.00171278	0.00455514	-0.345481	0
ENSG00000089685	0.369827	0.484373	0.388337	0
ENSG00000089692	0.000481654	0.00142617	1.04255	1
ENSG00000089693	4.36143e-11	3.5211e-10	0.216868	0
ENSG00000089723	0.00218349	0.00567566	-0.474839	1
ENSG00000089737	0.139498	0.221638	0.303691	0
ENSG00000089775	0.225999	0.328662	-0.0837938	0
ENSG00000089818	0.617924	0.713703	0.026224	0
ENSG00000089847	0.174978	0.267191	0.242245	0
ENSG00000089876	3.66158e-11	2.98908e-10	-0.27249	0
ENSG00000089902	0.00469334	0.0114055	0.279428	0
ENSG00000089916	0.846524	0.893386	-0.0127063	0
ENSG00000090006	0.0673538	0.120173	0.412105	0
ENSG00000090013	9.2697e-12	8.11477e-11	-0.302831	0
ENSG00000090020	0.0518786	0.0962555	0.161021	0
ENSG00000090054	0.00729332	0.0169678	0.13158	0
ENSG00000090060	0.00104225	0.00289484	-0.118785	0
ENSG00000090061	2.0091e-17	2.99041e-16	0.334363	0
ENSG00000090097	0.493617	0.603479	0.0296479	0
ENSG00000090238	0.0293167	0.0586217	0.158004	0
ENSG00000090263	3.28226e-29	1.33026e-27	-0.449705	1
ENSG00000090266	1.50681e-10	1.14361e-09	-0.383846	0
ENSG00000090273	0.166294	0.255799	-0.0720924	0
ENSG00000090316	0.0523641	0.0969661	0.0888284	0
ENSG00000090339	1.5937e-43	1.38609e-41	-0.515319	1
ENSG00000090372	2.74216e-20	5.33511e-19	0.378182	0
ENSG00000090376	0.549921	0.654697	-0.210838	0
ENSG00000090382	0.737863	0.81111	0.119996	0
ENSG00000090432	9.77264e-07	4.50291e-06	-0.171973	0
ENSG00000090447	0.529274	0.636284	-0.0603473	0
ENSG00000090470	0.0672064	0.119964	-0.116471	0
ENSG00000090487	1.97668e-06	8.7472e-06	-0.175277	0
ENSG00000090512	3.34266e-13	3.44104e-12	-0.466833	1
ENSG00000090520	0.968031	0.978725	-0.00175629	0
ENSG00000090530	0.240745	0.346134	-0.236489	0
ENSG00000090534	1.04542e-07	5.52655e-07	-0.413075	1
ENSG00000090539	3.99962e-13	4.07561e-12	0.743268	1
ENSG00000090554	0.054223	0.0998453	-0.199133	0
ENSG00000090565	0.465314	0.576759	0.0601981	0
ENSG00000090581	0.0590775	0.107529	-0.0908385	0
ENSG00000090612	0.028487	0.0571588	-0.210952	0
ENSG00000090615	0.297115	0.408841	0.0527708	0
ENSG00000090621	1.61424e-05	6.15478e-05	0.144441	0
ENSG00000090659	0.24758	0.353874	0.418947	0
ENSG00000090661	2.88875e-07	1.44085e-06	-0.288862	0
ENSG00000090674	0.00406681	0.0100284	-0.125352	0
ENSG00000090686	0.000500934	0.00147701	-0.230914	0
ENSG00000090776	1.29986e-28	4.9444e-27	0.606333	1
ENSG00000090857	0.443831	0.556595	0.0806187	0
ENSG00000090861	1.09947e-56	1.80515e-54	-0.572724	1
ENSG00000090863	6.1089e-09	3.7936e-08	-0.234138	0
ENSG00000090905	0.0262686	0.0531718	0.198708	0
ENSG00000090924	0.0113121	0.0251495	-0.365218	0
ENSG00000090932	0.0964485	0.162924	0.564161	0
ENSG00000090971	0.596112	0.69468	0.0845746	0
ENSG00000090975	0.548738	0.653613	0.033086	0
ENSG00000090989	2.88886e-07	1.44085e-06	-0.276785	0
ENSG00000091009	9.43999e-07	4.3684e-06	0.229914	0
ENSG00000091039	0.0503035	0.0937329	0.115187	0
ENSG00000091073	0.943535	0.961949	-0.00489175	0
ENSG00000091106	0.112625	0.185195	-0.230701	0
ENSG00000091127	4.60955e-06	1.92994e-05	-0.254212	0
ENSG00000091129	0.644676	0.735714	-0.0656984	0
ENSG00000091136	4.63001e-05	0.000165145	-0.272736	0
ENSG00000091137	0.512382	0.621034	0.257251	0
ENSG00000091140	3.20138e-39	2.35819e-37	-0.451059	1
ENSG00000091157	0.468487	0.57971	0.125553	0
ENSG00000091164	0.0569028	0.104065	-0.0625179	0
ENSG00000091181	0.31692	0.430025	0.323147	0
ENSG00000091262	0.0038767	0.00960814	-0.262074	0
ENSG00000091317	8.41993e-12	7.41932e-11	-0.285763	0
ENSG00000091409	0.0048984	0.0118484	0.144999	0
ENSG00000091428	0.00164409	0.00439353	0.718629	1
ENSG00000091436	6.72958e-15	8.03256e-14	-0.261982	0
ENSG00000091482	0.149223	0.234073	-0.370013	0
ENSG00000091483	7.11322e-16	9.28991e-15	-0.328029	0
ENSG00000091490	4.5826e-07	2.23099e-06	-0.281585	0
ENSG00000091513	2.01602e-05	7.58424e-05	-0.191138	0
ENSG00000091527	0.9221	0.947904	0.00310863	0
ENSG00000091536	0.412008	0.525836	0.194488	0
ENSG00000091542	3.45457e-08	1.94416e-07	0.182257	0
ENSG00000091583	0.639839	0.731752	-0.0151878	0
ENSG00000091592	0.520621	0.628511	-0.283386	0
ENSG00000091622	0.0803732	0.13967	0.464416	0
ENSG00000091640	1.64519e-09	1.09656e-08	-0.312154	0
ENSG00000091651	1.84624e-10	1.38489e-09	0.487234	1
ENSG00000091656	0.0168324	0.0358577	0.284432	0
ENSG00000091732	0.000712286	0.00204582	-0.164764	0
ENSG00000091831	0.546535	0.651389	0.22052	0
ENSG00000091844	0.590527	0.689669	-0.146697	0
ENSG00000091879	0.0503481	0.0937943	0.429098	0
ENSG00000091947	1.50624e-17	2.27562e-16	-0.426565	1
ENSG00000091986	0.896471	0.928657	-0.0291695	0
ENSG00000092010	6.32455e-34	3.43791e-32	-0.405819	0
ENSG00000092020	1.15823e-09	7.87655e-09	-0.420926	1
ENSG00000092036	1.84025e-39	1.38362e-37	-0.742369	1
ENSG00000092094	0.463465	0.574985	0.0414638	0
ENSG00000092098	0.249016	0.355546	0.106562	0
ENSG00000092108	1.09423e-10	8.43205e-10	-0.276643	0
ENSG00000092140	0.0864256	0.148488	0.147827	0
ENSG00000092148	0.150385	0.235608	-0.0806438	0
ENSG00000092199	0.600451	0.69827	-0.0173028	0
ENSG00000092201	0.301537	0.4139	-0.037612	0
ENSG00000092203	0.00162108	0.00433853	-0.143128	0
ENSG00000092208	0.171341	0.262409	-0.0892669	0
ENSG00000092295	0.62159	0.716791	-0.108503	0
ENSG00000092330	6.41293e-10	4.51374e-09	-0.382932	0
ENSG00000092377	0.0725248	0.128022	-0.19474	0
ENSG00000092421	0.476877	0.588022	0.131979	0
ENSG00000092439	4.42788e-06	1.85872e-05	-0.223629	0
ENSG00000092445	0.309061	0.421745	0.128683	0
ENSG00000092470	0.0869344	0.149234	-0.34746	0
ENSG00000092529	0.23588	0.340386	-0.219579	0
ENSG00000092531	9.43118e-10	6.48494e-09	-0.369592	0
ENSG00000092607	0.0865348	0.14866	0.0762917	0
ENSG00000092621	3.16972e-45	3.16776e-43	-0.569942	1
ENSG00000092820	0.21134	0.311284	-0.0445529	0
ENSG00000092841	7.48832e-12	6.62746e-11	-0.320348	0
ENSG00000092847	1.29575e-05	5.02741e-05	-0.285149	0
ENSG00000092850	0.0571778	0.104461	0.654495	0
ENSG00000092853	0.399172	0.513814	0.197345	0
ENSG00000092871	0.0557854	0.102301	0.0870388	0
ENSG00000092929	0.000291862	0.000902048	0.716054	1
ENSG00000092931	2.33171e-05	8.68855e-05	-0.269775	0
ENSG00000092964	8.71269e-11	6.78216e-10	-0.530897	1
ENSG00000092969	1.47029e-28	5.56635e-27	-0.965246	1
ENSG00000092978	0.594678	0.69326	-0.0561115	0
ENSG00000093000	5.24219e-05	0.000185567	0.204892	0
ENSG00000093010	5.68695e-25	1.60532e-23	-0.359416	0
ENSG00000093072	0.539984	0.645806	0.228708	0
ENSG00000093134	0.00542786	0.0129884	0.354449	0
ENSG00000093144	6.20402e-17	8.84169e-16	-0.32476	0
ENSG00000093167	0.00107418	0.00297582	-0.125875	0
ENSG00000093183	2.33315e-07	1.17718e-06	-0.27036	0
ENSG00000093217	0.202216	0.300319	-0.0857298	0
ENSG00000094631	3.77095e-06	1.59991e-05	-0.315735	0
ENSG00000094755	5.91976e-22	1.30837e-20	0.977814	1
ENSG00000094804	0.565354	0.668373	0.109146	0
ENSG00000094841	0.995293	0.996655	0.000421408	0
ENSG00000094880	6.18416e-05	0.000216217	-0.226767	0
ENSG00000094914	0.169859	0.260413	-0.0652589	0
ENSG00000094916	0.201534	0.299527	0.079909	0
ENSG00000094975	0.0957696	0.161999	0.0929829	0
ENSG00000095002	0.337469	0.451549	-0.311279	0
ENSG00000095015	0.000380324	0.00114725	0.153233	0
ENSG00000095059	1.10606e-12	1.07727e-11	-0.299174	0
ENSG00000095066	0.698224	0.779627	-0.0371209	0
ENSG00000095139	0.0174915	0.0370753	0.0819562	0
ENSG00000095203	3.18973e-13	3.29626e-12	-0.377313	0
ENSG00000095209	0.00187928	0.00495618	-0.183427	0
ENSG00000095261	0.304035	0.416271	-0.0479964	0
ENSG00000095319	0.0975147	0.164381	0.0976267	0
ENSG00000095321	0.124301	0.201067	-0.0578953	0
ENSG00000095370	0.527651	0.634754	-0.364881	0
ENSG00000095380	1.29014e-10	9.85679e-10	-0.261435	0
ENSG00000095383	9.86065e-05	0.000332546	-0.193747	0
ENSG00000095397	0.0123044	0.0271201	0.231278	0
ENSG00000095464	0.645799	0.736277	-0.17326	0
ENSG00000095485	0.885937	0.92192	0.00905053	0
ENSG00000095539	0.325126	0.438792	-0.145122	0
ENSG00000095564	0.184783	0.279223	-0.0513101	0
ENSG00000095574	3.27897e-07	1.62534e-06	0.440908	1
ENSG00000095585	0.0368168	0.0715869	0.159703	0
ENSG00000095587	0.335096	0.449046	0.284673	0
ENSG00000095596	2.00926e-07	1.02178e-06	-0.790419	1
ENSG00000095627	0.90401	0.933782	-0.0394548	0
ENSG00000095637	2.63771e-05	9.761e-05	-0.219633	0
ENSG00000095739	0.010121	0.0227823	-0.0998805	0
ENSG00000095752	0.0340104	0.0668736	0.570753	0
ENSG00000095787	0.0387324	0.0747876	0.0854571	0
ENSG00000095794	0.0132699	0.0290453	-0.120587	0
ENSG00000095906	0.666696	0.753786	0.0225662	0
ENSG00000095932	5.1557e-07	2.49115e-06	0.646406	1
ENSG00000095951	0.00014365	0.000469686	0.21678	0
ENSG00000096060	5.53777e-41	4.45514e-39	-0.441711	1
ENSG00000096063	0.221431	0.323335	-0.0600568	0
ENSG00000096070	6.07539e-11	4.82255e-10	0.281767	0
ENSG00000096080	0.214848	0.315209	-0.0603149	0
ENSG00000096092	8.79203e-20	1.62977e-18	-0.32695	0
ENSG00000096093	0.387284	0.502087	-0.053341	0
ENSG00000096150	4.94633e-11	3.96742e-10	-0.370453	0
ENSG00000096155	0.164646	0.253654	-0.136542	0
ENSG00000096171	7.89666e-05	0.000271026	-0.203371	0
ENSG00000096384	0.502421	0.611634	-0.0265119	0
ENSG00000096401	0.10794	0.179139	0.054227	0
ENSG00000096433	2.6186e-22	5.98484e-21	-0.618971	1
ENSG00000096654	0.777175	0.842684	-0.0192199	0
ENSG00000096696	0.0171675	0.0364701	0.0786075	0
ENSG00000096717	1.05392e-21	2.29157e-20	0.411499	1
ENSG00000096746	0.45209	0.564077	0.0333122	0
ENSG00000096872	5.68528e-06	2.33775e-05	-0.369034	0
ENSG00000096968	0.660682	0.748922	-0.07273	0
ENSG00000096996	0.158467	0.245758	0.426165	0
ENSG00000097007	2.55184e-05	9.4628e-05	0.164096	0
ENSG00000097021	0.466794	0.578147	0.034268	0
ENSG00000097033	0.657216	0.746321	0.0153951	0
ENSG00000097046	0.0592026	0.107696	-0.317677	0
ENSG00000097096	0.00179889	0.00476133	0.190236	0
ENSG00000099139	0.0994885	0.167217	-0.339627	0
ENSG00000099194	0.000857168	0.00242728	-0.171889	0
ENSG00000099203	1.22306e-05	4.77299e-05	-0.273014	0
ENSG00000099204	4.01622e-08	2.24145e-07	-0.2677	0
ENSG00000099219	1.19422e-05	4.66838e-05	-0.203102	0
ENSG00000099246	0.000306193	0.000941997	-0.148372	0
ENSG00000099250	0.000154094	0.000501391	0.244139	0
ENSG00000099251	0.908646	0.937367	-0.0120266	0
ENSG00000099256	0.685907	0.769188	0.0958644	0
ENSG00000099260	0.799809	0.859074	0.0342447	0
ENSG00000099282	0.786676	0.849618	0.0788037	0
ENSG00000099284	0.00515393	0.0123919	-0.312541	0
ENSG00000099290	4.87772e-06	2.03375e-05	-0.170763	0
ENSG00000099308	2.46021e-05	9.13799e-05	0.332567	0
ENSG00000099326	0.0656826	0.117596	0.0815183	0
ENSG00000099330	3.36769e-12	3.12312e-11	-0.366461	0
ENSG00000099331	0.47937	0.590226	0.0358728	0
ENSG00000099337	0.196099	0.293047	0.20111	0
ENSG00000099338	0.687629	0.770523	0.0499016	0
ENSG00000099341	0.118174	0.192783	-0.0562262	0
ENSG00000099364	0.0202258	0.0423025	-0.229325	0
ENSG00000099365	0.0983944	0.16569	0.265178	0
ENSG00000099377	6.76012e-14	7.39934e-13	-0.2851	0
ENSG00000099381	1.32701e-27	4.55257e-26	0.480321	1
ENSG00000099385	0.000170156	0.000549431	0.161491	0
ENSG00000099617	0.913156	0.940692	0.0186594	0
ENSG00000099622	0.041094	0.0787615	0.216347	0
ENSG00000099624	4.67947e-05	0.00016665	0.139662	0
ENSG00000099625	0.513569	0.622192	0.125443	0
ENSG00000099725	0.0648704	0.116414	0.334957	0
ENSG00000099769	3.82471e-05	0.000138074	-0.259777	0
ENSG00000099783	0.265675	0.374351	0.0381283	0
ENSG00000099785	3.78492e-08	2.12119e-07	-0.275088	0
ENSG00000099795	0.0732312	0.129029	-0.0843959	0
ENSG00000099797	0.00503254	0.012129	-0.117832	0
ENSG00000099800	0.0647971	0.116347	-0.0739971	0
ENSG00000099804	7.38033e-19	1.25927e-17	0.329326	0
ENSG00000099810	3.16723e-06	1.36222e-05	-0.250852	0
ENSG00000099812	0.0368093	0.071581	1.55439	0
ENSG00000099814	1.05973e-09	7.24654e-09	0.213227	0
ENSG00000099817	0.133675	0.213545	-0.0566903	0
ENSG00000099821	0.0170561	0.0362717	0.121127	0
ENSG00000099822	0.351225	0.465427	0.204217	0
ENSG00000099834	0.108975	0.180495	-0.21233	0
ENSG00000099849	0.01038	0.0233032	0.120896	0
ENSG00000099860	0.0188468	0.0396452	-0.118152	0
ENSG00000099864	0.182301	0.276223	0.38867	0
ENSG00000099866	0.0236408	0.0484562	0.589331	1
ENSG00000099875	0.258063	0.365881	-0.0510058	0
ENSG00000099889	0.21198	0.312111	-0.0620877	0
ENSG00000099899	3.63766e-06	1.54677e-05	-0.246651	0
ENSG00000099901	1.76565e-05	6.69717e-05	-0.153724	0
ENSG00000099904	3.69925e-12	3.41094e-11	0.325301	0
ENSG00000099910	0.228571	0.331691	-0.0989194	0
ENSG00000099917	0.000125825	0.000415373	0.160679	0
ENSG00000099937	1.19358e-13	1.28117e-12	0.380286	0
ENSG00000099940	0.0230023	0.0473343	-0.15531	0
ENSG00000099942	8.07351e-11	6.30902e-10	0.216049	0
ENSG00000099949	0.557179	0.661088	-0.0316391	0
ENSG00000099954	0.109162	0.180738	0.218536	0
ENSG00000099956	0.0385475	0.0745109	-0.0754794	0
ENSG00000099968	0.00898628	0.0204453	-0.121415	0
ENSG00000099974	0.000195575	0.000624736	0.450696	1
ENSG00000099977	1.99918e-06	8.83219e-06	-0.229233	0
ENSG00000099991	0.210832	0.310649	0.116471	0
ENSG00000099992	0.0132815	0.0290641	-0.208292	0
ENSG00000099994	1.21474e-06	5.53688e-06	2.29664	1
ENSG00000099995	0.00108278	0.00299706	0.194479	0
ENSG00000099999	7.03315e-07	3.32247e-06	-0.439685	1
ENSG00000100003	4.88335e-10	3.49835e-09	-0.685411	1
ENSG00000100014	0.0761761	0.133472	-0.0602378	0
ENSG00000100023	1.96741e-05	7.40829e-05	-0.318345	0
ENSG00000100024	0.0151643	0.0327464	-0.212649	0
ENSG00000100027	0.887308	0.92287	-0.0208419	0
ENSG00000100028	0.166235	0.255734	-0.0731605	0
ENSG00000100029	0.193149	0.289471	0.0603654	0
ENSG00000100030	0.192274	0.288402	-0.0664472	0
ENSG00000100031	0.311948	0.424748	-0.0501724	0
ENSG00000100033	0.436963	0.550179	0.257355	0
ENSG00000100034	0.542023	0.647691	-0.0741422	0
ENSG00000100036	0.000177351	0.00057026	0.41216	1
ENSG00000100038	0.102647	0.171791	-0.0856987	0
ENSG00000100053	0.0290424	0.0581515	0.541096	0
ENSG00000100056	0.000124117	0.000410156	0.25619	0
ENSG00000100058	2.16669e-20	4.25147e-19	0.48502	1
ENSG00000100065	0.000284277	0.000879787	-0.205955	0
ENSG00000100068	0.018279	0.0385766	0.268011	0
ENSG00000100075	0.0240716	0.0492262	-0.108602	0
ENSG00000100077	0.0618219	0.111753	0.509568	0
ENSG00000100079	0.609938	0.707258	0.0635275	0
ENSG00000100083	0.000633513	0.00183496	0.166653	0
ENSG00000100084	7.21506e-08	3.88522e-07	0.250053	0
ENSG00000100092	0.0152575	0.0329295	1.02298	1
ENSG00000100097	5.2974e-16	6.99537e-15	-0.330194	0
ENSG00000100099	0.572869	0.675371	-0.0257698	0
ENSG00000100100	1.25603e-09	8.50569e-09	-0.604248	1
ENSG00000100101	0.3844	0.499596	-0.181553	0
ENSG00000100104	0.000182959	0.000587118	-0.322608	0
ENSG00000100105	0.218221	0.319256	-0.0565352	0
ENSG00000100106	7.53211e-20	1.41085e-18	-0.39059	0
ENSG00000100109	0.976403	0.983986	0.00136274	0
ENSG00000100116	5.40083e-14	5.96427e-13	-0.400279	0
ENSG00000100124	0.238853	0.343854	-0.0575047	0
ENSG00000100129	2.74867e-16	3.72273e-15	-0.312122	0
ENSG00000100138	4.05808e-05	0.000145877	-0.146495	0
ENSG00000100139	0.237246	0.34202	-0.0447256	0
ENSG00000100142	0.213745	0.313987	-0.0578444	0
ENSG00000100147	0.956556	0.97055	-0.00532917	0
ENSG00000100150	0.0715575	0.12662	-0.233945	0
ENSG00000100151	0.613922	0.710342	-0.0321557	0
ENSG00000100154	0.789582	0.851842	-0.0376401	0
ENSG00000100162	0.6719	0.757754	0.0961884	0
ENSG00000100167	0.149385	0.23427	-0.499679	0
ENSG00000100196	0.00040221	0.00120715	-0.435473	1
ENSG00000100197	0.0106365	0.0238193	1.79915	1
ENSG00000100201	1.26596e-37	8.38242e-36	-0.416124	1
ENSG00000100207	7.60376e-08	4.0836e-07	0.257198	0
ENSG00000100209	5.11039e-09	3.19201e-08	-0.359758	0
ENSG00000100211	2.53465e-09	1.64778e-08	-0.480627	1
ENSG00000100216	4.14346e-11	3.35522e-10	-0.232713	0
ENSG00000100219	8.03332e-50	9.86688e-48	-0.556185	1
ENSG00000100220	2.13401e-22	4.90518e-21	-0.322275	0
ENSG00000100221	0.73663	0.810031	0.0138238	0
ENSG00000100225	0.852324	0.897447	-0.00605782	0
ENSG00000100226	3.52026e-05	0.000127627	0.244607	0
ENSG00000100227	0.00227334	0.0058864	0.115553	0
ENSG00000100228	0.482151	0.592425	0.222755	0
ENSG00000100234	4.81743e-57	7.99098e-55	-0.587529	1
ENSG00000100239	5.66046e-08	3.09259e-07	-0.230385	0
ENSG00000100241	0.524297	0.631741	0.0306897	0
ENSG00000100242	1.59559e-27	5.43919e-26	-0.386738	0
ENSG00000100243	0.069308	0.123209	0.0846165	0
ENSG00000100246	0.786646	0.849618	-0.0197096	0
ENSG00000100258	0.542349	0.647983	-0.0261224	0
ENSG00000100263	5.21644e-10	3.72207e-09	0.324068	0
ENSG00000100266	0.00174991	0.0046439	-0.179858	0
ENSG00000100271	3.38835e-12	3.14047e-11	-0.747804	1
ENSG00000100276	0.00408152	0.0100569	1.49842	1
ENSG00000100280	1.71772e-05	6.52921e-05	-0.149876	0
ENSG00000100281	0.241769	0.347326	-0.064562	0
ENSG00000100284	4.03301e-07	1.97959e-06	-0.225945	0
ENSG00000100285	0.00365845	0.00911073	1.05316	1
ENSG00000100288	7.2335e-07	3.41311e-06	0.328473	0
ENSG00000100290	6.88837e-05	0.000239124	-0.56427	1
ENSG00000100292	2.31224e-09	1.51051e-08	0.466301	1
ENSG00000100294	0.132234	0.211854	-0.0708649	0
ENSG00000100296	0.00286282	0.00728957	-0.128659	0
ENSG00000100297	9.71223e-08	5.15572e-07	-0.527929	1
ENSG00000100299	8.13506e-15	9.66001e-14	-0.375091	0
ENSG00000100300	0.00212084	0.0055262	-0.245363	0
ENSG00000100302	0.400231	0.514794	-0.487683	0
ENSG00000100304	0.0130758	0.0286556	-0.083329	0
ENSG00000100307	5.83592e-06	2.39602e-05	-0.45294	1
ENSG00000100311	1.88726e-57	3.30066e-55	-1.19855	1
ENSG00000100314	0.0377721	0.0732409	0.408644	0
ENSG00000100316	3.36867e-14	3.79831e-13	-0.2724	0
ENSG00000100319	0.471836	0.582733	-0.0611288	0
ENSG00000100320	0.272238	0.381659	0.0603647	0
ENSG00000100321	0.150154	0.235361	-0.224808	0
ENSG00000100324	0.0139804	0.0304267	-0.152162	0
ENSG00000100325	0.583365	0.683559	0.0282997	0
ENSG00000100330	0.000305877	0.000941519	0.194298	0
ENSG00000100335	1.05214e-06	4.82992e-06	0.217794	0
ENSG00000100341	0.612396	0.709137	0.108462	0
ENSG00000100342	1.91333e-10	1.43189e-09	-0.221008	0
ENSG00000100344	0.771988	0.8382	0.0184488	0
ENSG00000100345	9.9067e-23	2.32699e-21	-0.455954	1
ENSG00000100347	4.42317e-22	9.8983e-21	-0.347596	0
ENSG00000100348	3.74633e-11	3.05052e-10	-0.239655	0
ENSG00000100350	0.00224832	0.00582535	-0.211317	0
ENSG00000100351	0.0278167	0.0560065	-0.899821	0
ENSG00000100353	7.25829e-08	3.90719e-07	-0.246045	0
ENSG00000100354	0.000177076	0.0005696	0.203766	0
ENSG00000100359	0.246803	0.353109	-0.0613806	0
ENSG00000100360	2.58818e-14	2.95136e-13	-0.605212	1
ENSG00000100364	6.05982e-05	0.000212377	-0.166423	0
ENSG00000100372	6.40974e-07	3.04946e-06	-0.337396	0
ENSG00000100376	0.000985311	0.00275285	0.253637	0
ENSG00000100379	0.493692	0.603479	-0.1469	0
ENSG00000100380	4.10138e-20	7.87484e-19	-0.332435	0
ENSG00000100387	6.48322e-10	4.56121e-09	-0.383975	0
ENSG00000100393	1.54207e-16	2.12632e-15	0.338621	0
ENSG00000100395	3.68895e-06	1.56775e-05	-0.190711	0
ENSG00000100399	0.491735	0.601912	-0.144013	0
ENSG00000100401	1.10499e-09	7.5368e-09	-0.219114	0
ENSG00000100403	1.00391e-16	1.40704e-15	-0.274581	0
ENSG00000100410	0.576076	0.678356	0.0317027	0
ENSG00000100412	9.96085e-07	4.58307e-06	-0.183875	0
ENSG00000100413	0.390684	0.50569	-0.0441545	0
ENSG00000100416	3.43794e-09	2.19336e-08	0.265685	0
ENSG00000100417	8.9609e-05	0.000304758	-0.227868	0
ENSG00000100418	0.455746	0.567347	-0.0438117	0
ENSG00000100422	8.93719e-17	1.25699e-15	-0.364635	0
ENSG00000100425	8.77064e-25	2.42891e-23	0.498334	1
ENSG00000100426	0.000343247	0.00104639	0.127141	0
ENSG00000100429	0.0140056	0.0304733	0.168461	0
ENSG00000100433	0.580919	0.681855	-0.19845	0
ENSG00000100439	2.10504e-07	1.06745e-06	-0.198783	0
ENSG00000100441	0.00342901	0.00858853	-0.192353	0
ENSG00000100442	1.76587e-13	1.87173e-12	-0.283577	0
ENSG00000100445	1.02996e-05	4.06079e-05	-0.198424	0
ENSG00000100461	0.0399521	0.0768934	-0.101113	0
ENSG00000100462	1.58942e-05	6.06589e-05	-0.229844	0
ENSG00000100473	0.692752	0.775046	0.103477	0
ENSG00000100478	0.0363926	0.0708564	0.260304	0
ENSG00000100479	0.96531	0.976742	0.00865702	0
ENSG00000100483	0.010298	0.0231289	0.169843	0
ENSG00000100485	0.381071	0.49595	0.0422806	0
ENSG00000100490	0.901402	0.931806	0.013056	0
ENSG00000100503	0.000117898	0.000391613	-0.254693	0
ENSG00000100504	6.08823e-31	2.78294e-29	-0.414477	1
ENSG00000100505	0.125672	0.202978	0.32019	0
ENSG00000100519	0.644451	0.73551	-0.03118	0
ENSG00000100522	0.00379136	0.00941694	-0.133484	0
ENSG00000100523	0.046587	0.0878145	0.115797	0
ENSG00000100528	3.94427e-14	4.41023e-13	-0.266949	0
ENSG00000100532	0.526809	0.633983	-0.0449218	0
ENSG00000100554	0.129603	0.20824	-0.0655831	0
ENSG00000100557	0.713553	0.791907	0.0196171	0
ENSG00000100558	8.3726e-13	8.29526e-12	-0.404687	0
ENSG00000100564	0.0459729	0.0867485	-0.0974612	0
ENSG00000100567	3.42442e-12	3.16727e-11	-0.230808	0
ENSG00000100568	6.20554e-08	3.3755e-07	-0.236152	0
ENSG00000100575	4.04313e-11	3.27728e-10	-0.389049	0
ENSG00000100577	6.73916e-49	8.09202e-47	-0.681861	1
ENSG00000100578	0.946733	0.963985	-0.00738121	0
ENSG00000100580	0.00543658	0.0130054	-0.144014	0
ENSG00000100583	0.705537	0.78534	-0.0909912	0
ENSG00000100591	0.00483285	0.0117074	-0.10756	0
ENSG00000100592	1.70161e-08	9.96319e-08	-0.376758	0
ENSG00000100596	0.453569	0.565417	-0.0545806	0
ENSG00000100599	0.193354	0.289644	0.0924677	0
ENSG00000100600	0.630905	0.724646	-0.0232183	0
ENSG00000100601	0.00166527	0.00444275	0.178246	0
ENSG00000100603	0.946463	0.963773	-0.00313959	0
ENSG00000100605	0.00404109	0.00996863	-0.125856	0
ENSG00000100612	1.04655e-22	2.45466e-21	-0.319449	0
ENSG00000100614	0.00116055	0.00319475	0.114698	0
ENSG00000100625	0.00116191	0.00319795	0.878089	1
ENSG00000100629	0.496584	0.606133	0.145767	0
ENSG00000100632	9.6826e-09	5.84589e-08	-0.218907	0
ENSG00000100644	9.21665e-18	1.42455e-16	-0.319096	0
ENSG00000100647	0.000391779	0.00117871	0.245909	0
[truncated: 14,092 more rows]

## Sheet: DEG liver HD 24h
target_id	pval	qval	b	DEG
ENSG00000000003	0.00168659	0.00395739	-0.205404	0
ENSG00000000419	0.0724174	0.116705	0.0753608	0
ENSG00000000457	0.926525	0.947411	0.00612856	0
ENSG00000000460	0.0152385	0.0292811	-0.254041	0
ENSG00000000971	1.54689e-06	5.64027e-06	-0.241282	0
ENSG00000001036	0.00240966	0.0054819	-0.130151	0
ENSG00000001084	8.53696e-08	3.56066e-07	-0.22769	0
ENSG00000001167	5.51061e-36	1.71946e-34	0.669006	1
ENSG00000001460	0.135804	0.201498	0.147304	0
ENSG00000001461	0.0405276	0.0698453	-0.175201	0
ENSG00000001497	0.0250501	0.045573	-0.0960112	0
ENSG00000001561	0.818316	0.862383	0.0123872	0
ENSG00000001617	0.918247	0.941216	-0.0546806	0
ENSG00000001629	0.264023	0.352597	0.0815198	0
ENSG00000001630	0.306759	0.398196	-0.0392139	0
ENSG00000001631	0.00894482	0.0180797	-0.207112	0
ENSG00000002016	0.000304239	0.0008107	-0.335951	0
ENSG00000002079	0.389586	0.482982	0.255708	0
ENSG00000002330	0.304056	0.395243	-0.0699216	0
ENSG00000002549	0.0999458	0.15473	0.0906629	0
ENSG00000002586	0.627562	0.704346	0.0197999	0
ENSG00000002587	0.354556	0.447976	0.370245	0
ENSG00000002746	0.888081	0.917867	-0.0667472	0
ENSG00000002822	2.45632e-08	1.08719e-07	-0.521762	1
ENSG00000002834	0.135431	0.20102	-0.0572838	0
ENSG00000002919	9.83338e-06	3.23961e-05	0.286378	0
ENSG00000002933	0.310841	0.402661	-0.0566706	0
ENSG00000003056	0.00860844	0.0174696	0.234876	0
ENSG00000003096	0.355421	0.448816	-0.183656	0
ENSG00000003137	0.369477	0.4631	0.334092	0
ENSG00000003147	0.495596	0.583875	0.163411	0
ENSG00000003249	4.84484e-09	2.31124e-08	0.336833	0
ENSG00000003393	0.353546	0.447167	0.059603	0
ENSG00000003400	0.0598217	0.0987118	-0.189599	0
ENSG00000003402	3.05289e-09	1.48436e-08	-0.27478	0
ENSG00000003436	0.0111341	0.0220505	-0.099204	0
ENSG00000003509	0.374598	0.468174	0.0681738	0
ENSG00000003756	0.000140713	0.000394867	0.240231	0
ENSG00000003987	0.0482014	0.0814866	0.466432	0
ENSG00000003989	1.67967e-179	1.64765e-176	-1.19531	1
ENSG00000004059	0.280763	0.370955	-0.0475955	0
ENSG00000004142	2.37326e-09	1.16656e-08	-0.23484	0
ENSG00000004399	4.33446e-05	0.000130324	-0.590271	1
ENSG00000004455	0.00382281	0.00834943	0.12597	0
ENSG00000004468	0.000127032	0.00035956	0.980967	1
ENSG00000004478	3.22445e-05	9.87275e-05	0.165607	0
ENSG00000004487	3.84389e-17	3.79433e-16	-0.386959	0
ENSG00000004534	4.0226e-05	0.00012153	0.285527	0
ENSG00000004700	0.122544	0.18474	-0.0871051	0
ENSG00000004766	0.077385	0.123544	-0.14332	0
ENSG00000004779	0.129783	0.19392	0.142752	0
ENSG00000004799	1.62158e-82	2.31371e-80	1.23979	1
ENSG00000004809	0.343526	0.436924	0.220339	0
ENSG00000004838	0.064738	0.105686	0.570027	0
ENSG00000004864	1.19932e-06	4.4284e-06	-0.245366	0
ENSG00000004866	0.750211	0.808795	-0.0172149	0
ENSG00000004897	0.727229	0.788923	-0.0195934	0
ENSG00000004961	3.14686e-12	2.05449e-11	0.298675	0
ENSG00000004975	1.59003e-27	3.12725e-26	-0.599216	1
ENSG00000005007	0.161601	0.23359	0.0690547	0
ENSG00000005020	0.565142	0.648243	0.0777994	0
ENSG00000005022	0.750277	0.808795	-0.0205425	0
ENSG00000005059	0.00159775	0.00376131	0.380022	0
ENSG00000005075	1.16532e-05	3.79849e-05	0.291598	0
ENSG00000005100	0.0261784	0.0474062	-0.116048	0
ENSG00000005156	2.26653e-05	7.08346e-05	-0.36277	0
ENSG00000005175	2.38242e-05	7.4338e-05	0.263759	0
ENSG00000005187	0.495514	0.583821	0.115974	0
ENSG00000005189	0.447121	0.539179	-0.119147	0
ENSG00000005194	0.0219312	0.0405096	-0.137527	0
ENSG00000005206	0.000173018	0.000479858	-0.693693	1
ENSG00000005238	5.2955e-17	5.17837e-16	0.396158	0
ENSG00000005243	0.802907	0.851173	0.0777857	0
ENSG00000005302	3.83286e-06	1.32767e-05	0.314695	0
ENSG00000005339	0.0615992	0.101172	0.165493	0
ENSG00000005379	0.0127764	0.0249721	-1.15258	1
ENSG00000005381	0.969179	0.977901	0.0159882	0
ENSG00000005421	3.77562e-05	0.000114642	0.612626	1
ENSG00000005436	6.4103e-07	2.44786e-06	-0.474584	1
ENSG00000005448	0.436478	0.529039	0.0855052	0
ENSG00000005469	0.00214057	0.00491174	-0.26209	0
ENSG00000005471	0.377976	0.471194	-0.0873909	0
ENSG00000005483	2.06012e-11	1.22801e-10	0.363731	0
ENSG00000005486	0.0169983	0.032248	0.117539	0
ENSG00000005700	0.00592222	0.0124614	-0.208664	0
ENSG00000005801	0.643901	0.717354	-0.0327598	0
ENSG00000005810	1.32055e-09	6.6772e-09	-0.381469	0
ENSG00000005812	2.36164e-16	2.18291e-15	0.420139	1
ENSG00000005844	0.78941	0.840352	0.0875315	0
ENSG00000005882	0.000788779	0.00197195	-0.479186	1
ENSG00000005884	2.37553e-31	5.74484e-30	-0.862018	1
ENSG00000005889	1.30488e-08	5.93968e-08	0.416031	1
ENSG00000005893	0.216867	0.299888	-0.0487273	0
ENSG00000005961	0.0900359	0.140851	0.721816	0
ENSG00000005981	0.540132	0.625452	-0.199351	0
ENSG00000006007	2.07342e-08	9.27398e-08	0.312907	0
ENSG00000006015	0.000304409	0.000810879	-0.224103	0
ENSG00000006016	2.76901e-05	8.56348e-05	0.66207	1
ENSG00000006042	4.58669e-06	1.57454e-05	-0.368336	0
ENSG00000006062	1.56969e-11	9.49739e-11	-0.405041	0
ENSG00000006118	1.07248e-10	6.03535e-10	-0.497382	1
ENSG00000006125	0.000110086	0.000314375	0.769228	1
ENSG00000006194	1.42318e-06	5.20672e-06	0.241878	0
ENSG00000006210	6.01247e-214	8.5787e-211	-2.07539	1
ENSG00000006282	3.81732e-12	2.45746e-11	-0.660152	1
ENSG00000006283	0.000148877	0.000416639	0.773672	1
ENSG00000006327	0.0292998	0.0524117	-0.085756	0
ENSG00000006432	0.529778	0.615643	-0.0566064	0
ENSG00000006451	5.04883e-34	1.40999e-32	0.824356	1
ENSG00000006453	0.533735	0.619507	-0.0292438	0
ENSG00000006459	1.95917e-08	8.78484e-08	0.607486	1
ENSG00000006468	0.933306	0.953041	0.0140025	0
ENSG00000006530	0.0169956	0.0322469	-0.306214	0
ENSG00000006534	4.26508e-08	1.84612e-07	-0.82437	1
ENSG00000006555	0.220901	0.304715	-0.0688916	0
ENSG00000006576	0.019472	0.0364302	-0.210154	0
ENSG00000006606	0.00407941	0.00885443	0.851911	1
ENSG00000006607	0.220147	0.303889	0.119178	0
ENSG00000006625	0.178293	0.254161	-0.0611178	0
ENSG00000006634	1.96588e-08	8.81052e-08	0.408192	0
ENSG00000006638	0.476025	0.566473	-0.456838	0
ENSG00000006652	0.00757194	0.0155572	0.117195	0
ENSG00000006695	0.00137713	0.00328581	0.189627	0
ENSG00000006704	1.43123e-09	7.20664e-09	-0.567362	1
ENSG00000006712	0.717719	0.781504	0.0249588	0
ENSG00000006715	0.37395	0.467553	0.0588007	0
ENSG00000006740	0.980923	0.986454	0.00516563	0
ENSG00000006744	0.224258	0.308613	-0.0605509	0
ENSG00000006747	0.0694195	0.112463	0.589402	0
ENSG00000006756	4.693e-08	2.02409e-07	-0.463564	1
ENSG00000006757	0.0201249	0.0374997	0.14951	0
ENSG00000006831	1.28486e-09	6.50934e-09	0.278306	0
ENSG00000006837	0.00152896	0.00361564	0.44331	1
ENSG00000007001	0.244801	0.331591	-0.382685	0
ENSG00000007047	0.00022211	0.000607184	-0.357906	0
ENSG00000007080	0.0139552	0.027067	-0.156944	0
ENSG00000007168	1.24763e-21	1.65245e-20	0.397438	0
ENSG00000007202	8.50473e-11	4.8398e-10	-0.343694	0
ENSG00000007237	0.19835	0.278263	-0.520245	0
ENSG00000007255	0.0492104	0.0829866	-0.171858	0
ENSG00000007341	1.80189e-09	8.98219e-09	0.425636	1
ENSG00000007376	3.51469e-11	2.05679e-10	-0.329901	0
ENSG00000007384	0.0408375	0.0703175	0.154944	0
ENSG00000007392	2.667e-37	9.00186e-36	0.730052	1
ENSG00000007402	0.424067	0.517151	-0.386504	0
ENSG00000007516	0.786652	0.838302	0.094013	0
ENSG00000007520	2.05134e-10	1.12416e-09	-0.264908	0
ENSG00000007541	3.63077e-29	7.84018e-28	-0.834456	1
ENSG00000007545	0.89887	0.926288	0.0149152	0
ENSG00000007866	0.255937	0.343738	-0.0706725	0
ENSG00000007923	0.000641777	0.00162797	-0.212525	0
ENSG00000007933	0.00429776	0.00929365	-0.141349	0
ENSG00000007944	3.41375e-33	9.22182e-32	1.53344	1
ENSG00000007968	0.933613	0.953208	0.0286012	0
ENSG00000008018	0.180903	0.257157	0.0738374	0
ENSG00000008083	2.90161e-05	8.94887e-05	-0.256669	0
ENSG00000008118	0.377817	0.471071	-0.237201	0
ENSG00000008128	3.75873e-23	5.5497e-22	0.514034	1
ENSG00000008130	1.72295e-17	1.73902e-16	-0.45437	1
ENSG00000008256	0.335931	0.429009	-0.0865618	0
ENSG00000008282	3.96639e-06	1.37133e-05	0.269644	0
ENSG00000008283	0.63499	0.7104	-0.0370481	0
ENSG00000008294	0.00695395	0.0144273	0.153752	0
ENSG00000008300	0.0613954	0.100891	0.538109	0
ENSG00000008311	0.136663	0.202562	-0.0990246	0
ENSG00000008323	7.22012e-05	0.000211971	-0.861716	1
ENSG00000008324	0.147821	0.216665	0.126641	0
ENSG00000008382	3.10563e-05	9.53498e-05	-0.393877	0
ENSG00000008394	0.000684844	0.00172974	0.147302	0
ENSG00000008405	0.00209996	0.0048263	-0.16147	0
ENSG00000008441	1.05758e-05	3.47181e-05	-0.43788	1
ENSG00000008513	8.4699e-10	4.36999e-09	0.292724	0
ENSG00000008516	0.00459017	0.00986212	-0.786648	1
ENSG00000008517	4.33796e-05	0.000130405	0.165959	0
ENSG00000008710	1.11632e-11	6.88974e-11	-0.599415	1
ENSG00000008735	0.000987281	0.0024238	-0.303261	0
ENSG00000008838	4.54387e-15	3.77933e-14	-0.472043	1
ENSG00000008853	8.19591e-07	3.09441e-06	0.448798	1
ENSG00000008869	0.0741201	0.118961	-0.153338	0
ENSG00000008952	4.3139e-10	2.27892e-09	0.422128	1
ENSG00000008988	6.62878e-19	7.337e-18	0.383936	0
ENSG00000009307	0.00862481	0.0174982	0.114013	0
ENSG00000009335	1.97239e-06	7.09851e-06	-0.247436	0
ENSG00000009413	0.000402593	0.00105066	0.240493	0
ENSG00000009694	0.874829	0.908098	-0.0511034	0
ENSG00000009724	1.05417e-08	4.85054e-08	0.449437	1
ENSG00000009765	0.0357243	0.0623616	-0.349226	0
ENSG00000009780	0.220807	0.304632	0.0986621	0
ENSG00000009830	0.000241254	0.000654648	0.200712	0
ENSG00000009844	1.77421e-12	1.18394e-11	0.311129	0
ENSG00000009950	3.61823e-58	2.5696e-56	-1.0372	1
ENSG00000009954	0.0153345	0.0294441	-0.11846	0
ENSG00000010017	0.688093	0.756647	-0.0229568	0
ENSG00000010072	0.0151758	0.0291678	0.215553	0
ENSG00000010165	0.817811	0.862025	0.0126555	0
ENSG00000010219	0.390851	0.483838	0.0604993	0
ENSG00000010244	3.48496e-63	2.97263e-61	0.660904	1
ENSG00000010256	0.110286	0.16856	-0.0734463	0
ENSG00000010270	0.869926	0.904084	0.00836579	0
ENSG00000010278	0.00109686	0.00267068	-0.19402	0
ENSG00000010292	0.862317	0.898199	0.0203113	0
ENSG00000010295	2.15469e-07	8.64684e-07	-0.42268	1
ENSG00000010310	0.888757	0.918153	-0.0459395	0
ENSG00000010318	0.967552	0.977077	0.0061453	0
ENSG00000010319	0.93638	0.954751	0.0331795	0
ENSG00000010322	0.0665725	0.108331	0.108617	0
ENSG00000010361	0.26359	0.352059	-0.193543	0
ENSG00000010379	0.01309	0.0255246	0.717846	1
ENSG00000010404	3.50774e-06	1.22125e-05	0.209496	0
ENSG00000010438	7.77095e-20	9.18412e-19	0.739645	1
ENSG00000010539	0.0124663	0.024436	0.165773	0
ENSG00000010610	0.000641852	0.00162797	1.13682	1
ENSG00000010626	0.917904	0.941048	0.0177157	0
ENSG00000010704	1.0699e-07	4.42015e-07	-0.593319	1
ENSG00000010803	3.53467e-25	6.00397e-24	-0.786405	1
ENSG00000010818	0.000989402	0.00242863	0.324428	0
ENSG00000011007	2.67902e-78	3.44649e-76	0.774855	1
ENSG00000011009	0.000354545	0.000934438	-0.2029	0
ENSG00000011021	0.00228621	0.00522148	-0.20284	0
ENSG00000011052	0.0905994	0.141694	-0.359209	0
ENSG00000011105	0.126263	0.189472	-0.106148	0
ENSG00000011114	0.000223246	0.000610108	0.23519	0
ENSG00000011132	3.90531e-15	3.276e-14	-0.548347	1
ENSG00000011143	3.67465e-09	1.76913e-08	-0.597898	1
ENSG00000011198	2.38687e-07	9.54202e-07	0.219171	0
ENSG00000011201	0.0994796	0.154099	-0.64089	0
ENSG00000011243	4.4062e-12	2.82267e-11	0.398472	0
ENSG00000011258	0.590909	0.671722	0.0397738	0
ENSG00000011260	0.0181894	0.0342387	0.115906	0
ENSG00000011275	2.81935e-06	9.9415e-06	-0.322759	0
ENSG00000011295	0.579661	0.661319	0.0274507	0
ENSG00000011304	0.00401285	0.00873049	0.226726	0
ENSG00000011332	0.253163	0.34083	0.321794	0
ENSG00000011347	0.220954	0.304732	0.171635	0
ENSG00000011376	0.00118473	0.00286112	-0.244069	0
ENSG00000011405	0.560624	0.644143	-0.0645234	0
ENSG00000011422	5.32511e-05	0.000158411	0.832765	1
ENSG00000011426	0.138695	0.20509	0.399182	0
ENSG00000011451	2.76928e-13	1.98465e-12	-0.462123	1
ENSG00000011454	0.816844	0.861352	-0.0226989	0
ENSG00000011478	8.35792e-15	6.83216e-14	-0.745841	1
ENSG00000011485	1.43522e-11	8.72896e-11	-0.280463	0
ENSG00000011523	0.0403128	0.0695056	-0.196695	0
ENSG00000011566	0.116032	0.176056	-0.186954	0
ENSG00000011638	0.303245	0.394529	-0.101153	0
ENSG00000012048	0.118466	0.179316	-0.290304	0
ENSG00000012061	3.42371e-12	2.22598e-11	0.351617	0
ENSG00000012174	1.63764e-30	3.78539e-29	-0.570144	1
ENSG00000012211	0.0449667	0.0765044	-0.435133	0
ENSG00000012232	0.634239	0.70976	-0.0375415	0
ENSG00000012504	0.601689	0.681055	0.0219388	0
ENSG00000012660	0.948399	0.963114	-0.00260879	0
ENSG00000012817	2.78313e-08	1.22666e-07	-0.2967	0
ENSG00000012822	2.23068e-05	6.97837e-05	-0.313136	0
ENSG00000012963	0.038425	0.0665651	0.2159	0
ENSG00000012983	0.000200027	0.000550292	0.239921	0
ENSG00000013016	0.0622321	0.102105	0.528748	0
ENSG00000013275	5.15652e-08	2.21548e-07	0.211046	0
ENSG00000013288	4.68735e-20	5.65038e-19	-0.63728	1
ENSG00000013293	0.495239	0.583586	0.374934	0
ENSG00000013297	0.26566	0.354401	0.160769	0
ENSG00000013306	0.0341609	0.0600397	0.0853733	0
ENSG00000013364	7.93739e-16	7.00266e-15	-0.332099	0
ENSG00000013374	0.893139	0.921801	-0.0131041	0
ENSG00000013375	0.0374042	0.0649688	-0.187673	0
ENSG00000013392	3.77935e-07	1.47738e-06	-0.468538	1
ENSG00000013441	1.72225e-41	6.94878e-40	0.584365	1
ENSG00000013503	0.521724	0.608543	-0.0363334	0
ENSG00000013523	0.0011327	0.00275028	-0.297589	0
ENSG00000013561	0.0795207	0.126439	-0.0827298	0
ENSG00000013563	2.23485e-36	7.10039e-35	-1.1921	1
ENSG00000013573	0.0731758	0.117698	-0.155827	0
ENSG00000013583	4.0335e-13	2.86075e-12	-0.309658	0
ENSG00000013588	1.32671e-09	6.70619e-09	1.06042	1
ENSG00000013619	3.74888e-29	8.08224e-28	-0.729292	1
ENSG00000013725	0.636028	0.711203	0.128466	0
ENSG00000013810	0.118175	0.178926	0.230893	0
ENSG00000014123	1.53012e-09	7.6824e-09	-0.393666	0
ENSG00000014138	2.82305e-17	2.8114e-16	-1.04499	1
ENSG00000014164	1.50309e-07	6.11481e-07	-0.323451	0
ENSG00000014216	7.10835e-23	1.0198e-21	-0.419003	1
ENSG00000014257	0.354466	0.447934	-0.331332	0
ENSG00000014641	0.908168	0.933874	0.0101598	0
ENSG00000014824	0.000966964	0.00237764	-0.173796	0
ENSG00000014914	0.995842	0.996795	0.00054004	0
ENSG00000014919	1.74143e-19	2.01859e-18	-0.415804	1
ENSG00000015133	0.00020893	0.00057328	0.546719	1
ENSG00000015153	7.63859e-16	6.76949e-15	0.518175	1
ENSG00000015171	0.861931	0.897916	-0.0117413	0
ENSG00000015285	0.133085	0.198044	-0.411256	0
ENSG00000015475	0.527216	0.613483	0.0586167	0
ENSG00000015479	0.0030508	0.0067947	0.146996	0
ENSG00000015520	0.0853225	0.134384	-0.0682994	0
ENSG00000015532	3.63677e-06	1.26365e-05	-0.26197	0
ENSG00000015568	0.840756	0.880868	0.0701861	0
ENSG00000015676	0.129823	0.193962	-0.0816915	0
ENSG00000016391	0.000177909	0.000493248	-0.396713	0
ENSG00000016864	1.87775e-14	1.4862e-13	-0.520575	1
ENSG00000017260	0.280622	0.3708	-0.0544006	0
ENSG00000017427	0.167181	0.240218	0.124728	0
ENSG00000017797	8.39098e-09	3.90675e-08	0.259228	0
ENSG00000018189	0.0270036	0.0487264	-0.144772	0
ENSG00000018280	0.00946262	0.0190307	0.938211	1
ENSG00000018408	0.078503	0.1251	0.100645	0
ENSG00000018510	0.542461	0.627454	-0.0608513	0
ENSG00000018610	0.245657	0.332607	-0.0777647	0
ENSG00000018625	0.000114384	0.000325583	-1.1163	1
ENSG00000018699	1.69872e-14	1.352e-13	-0.572737	1
ENSG00000018869	0.188667	0.266456	0.219928	0
ENSG00000019144	0.0624795	0.102468	-0.371802	0
ENSG00000019169	0.03962	0.0684089	0.781561	0
ENSG00000019485	0.0364037	0.0634135	-0.369436	0
ENSG00000019549	0.124437	0.187104	-0.0848371	0
ENSG00000019582	0.11066	0.169032	-0.14288	0
ENSG00000019995	0.251621	0.339277	0.0528311	0
ENSG00000020129	0.00010807	0.000309122	-0.249128	0
ENSG00000020256	0.0318193	0.0563725	-0.12479	0
ENSG00000020426	0.00138565	0.00330313	0.200037	0
ENSG00000020577	9.85374e-20	1.15846e-18	-0.514707	1
ENSG00000020922	0.0161485	0.030856	-0.195829	0
ENSG00000021355	5.21793e-15	4.31938e-14	-0.357147	0
ENSG00000021461	0.22847	0.313474	-0.243704	0
ENSG00000021488	1.32348e-07	5.41501e-07	-0.337035	0
ENSG00000021574	0.909576	0.935015	-0.0532266	0
ENSG00000021645	0.0234242	0.0429238	0.838866	1
ENSG00000021776	0.00361725	0.00793692	0.229959	0
ENSG00000021826	8.74912e-66	8.37302e-64	-1.08738	1
ENSG00000021852	1.30218e-22	1.85292e-21	0.601405	1
ENSG00000022267	3.24649e-10	1.74499e-09	-0.650251	1
ENSG00000022277	5.49161e-06	1.86722e-05	0.190108	0
ENSG00000022840	7.00589e-08	2.94318e-07	0.245498	0
ENSG00000022976	0.00111336	0.0027075	-0.238836	0
ENSG00000023041	0.000157982	0.000440727	0.206585	0
ENSG00000023191	8.15514e-05	0.000237335	-0.211483	0
ENSG00000023228	6.68938e-16	5.97212e-15	-0.347869	0
ENSG00000023287	6.72126e-08	2.83043e-07	0.290768	0
ENSG00000023318	7.86561e-12	4.93408e-11	0.270198	0
ENSG00000023330	1.04435e-20	1.31128e-19	-0.374065	0
ENSG00000023445	0.044642	0.0760013	-0.135221	0
ENSG00000023516	1.82754e-11	1.09982e-10	-0.40027	0
ENSG00000023572	0.232395	0.317777	0.0683045	0
ENSG00000023608	2.28042e-14	1.7851e-13	0.427274	1
ENSG00000023697	0.767118	0.822512	0.0150097	0
ENSG00000023734	7.12316e-05	0.00020932	0.153381	0
ENSG00000023839	8.06706e-37	2.63776e-35	-0.485372	1
ENSG00000023892	0.297498	0.389103	0.398399	0
ENSG00000023902	1.24852e-10	7.0009e-10	-0.390056	0
ENSG00000023909	0.00172438	0.00403641	-0.349706	0
ENSG00000024048	0.965644	0.975652	0.00182829	0
ENSG00000024422	2.22467e-19	2.55235e-18	-0.868741	1
ENSG00000024862	0.172475	0.246988	1.16302	0
ENSG00000025039	7.24112e-06	2.4212e-05	-0.210664	0
ENSG00000025156	0.00447243	0.00963421	0.250215	0
ENSG00000025293	0.313147	0.405248	0.0980802	0
ENSG00000025423	0.00286846	0.0064315	0.29717	0
ENSG00000025434	1.21689e-12	8.23239e-12	-0.805643	1
ENSG00000025708	5.25783e-29	1.12889e-27	-0.510035	1
ENSG00000025770	0.0739761	0.11879	-0.147924	0
ENSG00000025772	1.51926e-09	7.63277e-09	0.241193	0
ENSG00000025796	0.00333974	0.00738686	0.209983	0
ENSG00000025800	0.279649	0.369794	0.0530307	0
ENSG00000026025	2.14188e-09	1.05713e-08	0.231197	0
ENSG00000026036	0.916982	0.94041	0.0328599	0
ENSG00000026103	3.75194e-15	3.14902e-14	0.322161	0
ENSG00000026297	0.0582629	0.0964697	-0.167003	0
ENSG00000026508	2.79187e-12	1.83264e-11	0.421713	1
ENSG00000026652	0.314685	0.406735	-0.530438	0
ENSG00000026751	0.000561854	0.00143785	0.906871	1
ENSG00000026950	2.32667e-18	2.48753e-17	-0.835579	1
ENSG00000027001	1.90218e-10	1.0479e-09	-0.490514	1
ENSG00000027075	0.156085	0.226829	0.271808	0
ENSG00000027697	0.596726	0.677055	-0.023367	0
ENSG00000027847	9.58972e-25	1.59608e-23	-0.721882	1
ENSG00000028116	3.91736e-07	1.52981e-06	-0.24932	0
ENSG00000028137	1.69844e-05	5.40929e-05	-0.510011	1
ENSG00000028203	1.11011e-08	5.08853e-08	0.286141	0
ENSG00000028277	0.646926	0.720055	0.224827	0
ENSG00000028310	0.00253105	0.00573726	-0.163945	0
ENSG00000028528	0.14215	0.209501	-0.0966404	0
ENSG00000028839	8.07517e-19	8.89402e-18	0.598786	1
ENSG00000029153	2.28895e-08	1.01886e-07	-0.34569	0
ENSG00000029363	7.78226e-16	6.88515e-15	0.805821	1
ENSG00000029364	0.000660669	0.00167191	0.149881	0
ENSG00000029639	0.420657	0.513738	0.0588809	0
ENSG00000029725	0.940699	0.957849	-0.00682404	0
ENSG00000029993	1.57064e-07	6.37311e-07	0.257547	0
ENSG00000030066	0.830163	0.872233	0.0153292	0
ENSG00000030110	7.81263e-12	4.90281e-11	0.286543	0
ENSG00000030419	0.152097	0.221979	-0.360333	0
ENSG00000030582	3.35334e-07	1.31873e-06	-0.207552	0
ENSG00000031003	0.000699389	0.00176251	0.235039	0
ENSG00000031081	0.146188	0.214613	0.274936	0
ENSG00000031691	0.034981	0.0612001	0.22214	0
ENSG00000031698	0.0491875	0.082957	-0.0764916	0
ENSG00000031823	0.423981	0.517086	0.0499001	0
ENSG00000032219	0.000100411	0.000288583	0.473789	1
ENSG00000032389	3.9951e-10	2.11692e-09	-0.389919	0
ENSG00000032444	3.79274e-20	4.60024e-19	-0.55889	1
ENSG00000032742	3.0983e-09	1.50551e-08	-0.429187	1
ENSG00000033011	1.78202e-11	1.07324e-10	-0.343512	0
ENSG00000033030	0.924198	0.945605	0.00519027	0
ENSG00000033050	0.142882	0.210428	-0.0735437	0
ENSG00000033100	4.42608e-23	6.50443e-22	-0.444156	1
ENSG00000033122	0.0881528	0.138245	0.48033	0
ENSG00000033170	0.00550748	0.0116622	0.698859	1
ENSG00000033178	0.106789	0.163949	-0.117371	0
ENSG00000033327	0.636908	0.712035	0.0379917	0
ENSG00000033627	1.15332e-06	4.26919e-06	-0.272823	0
ENSG00000033800	0.000356036	0.000937737	0.32052	0
ENSG00000033867	0.652893	0.725308	-0.062395	0
ENSG00000034152	7.57438e-21	9.58709e-20	0.393889	0
ENSG00000034510	8.27451e-53	5.11293e-51	0.6199	1
ENSG00000034533	0.00873044	0.0176874	0.365041	0
ENSG00000034677	0.0555935	0.0925771	0.240307	0
ENSG00000034693	2.16628e-08	9.65626e-08	-0.385107	0
ENSG00000034713	0.0141074	0.0273252	0.138933	0
ENSG00000035115	0.00065222	0.0016524	0.291765	0
ENSG00000035141	0.032836	0.0579386	-0.0891485	0
ENSG00000035403	1.81999e-06	6.57871e-06	-0.185601	0
ENSG00000035664	9.42398e-28	1.8699e-26	-0.869035	1
ENSG00000035681	0.145508	0.213735	-0.13473	0
ENSG00000035687	0.473012	0.5634	-0.0338551	0
ENSG00000035862	0.755795	0.813092	0.0436068	0
ENSG00000035928	0.0575027	0.0953597	0.134065	0
ENSG00000036054	0.556965	0.640549	-0.034824	0
ENSG00000036257	1.65183e-05	5.26728e-05	0.216205	0
ENSG00000036448	0.460842	0.55192	0.143816	0
ENSG00000036473	7.78471e-12	4.88724e-11	1.13126	1
ENSG00000036530	0.0473382	0.0801395	0.325172	0
ENSG00000036549	0.0749665	0.120157	0.0966417	0
ENSG00000036672	0.000341925	0.000902998	-0.352131	0
ENSG00000037042	6.61608e-12	4.17697e-11	-0.492738	1
ENSG00000037241	0.000149306	0.000417712	0.16292	0
ENSG00000037280	0.52592	0.612383	0.184366	0
ENSG00000037474	4.63571e-05	0.000138638	-0.169915	0
ENSG00000037637	0.0542509	0.090524	-0.172739	0
ENSG00000037749	0.000896283	0.00221703	0.231488	0
ENSG00000037757	9.18798e-11	5.20973e-10	-0.576667	1
ENSG00000037897	1.90267e-06	6.86178e-06	-0.374243	0
ENSG00000038002	0.522929	0.609535	-0.0489272	0
ENSG00000038210	4.67722e-18	4.92678e-17	-0.43273	1
ENSG00000038219	1.51032e-13	1.10459e-12	0.442805	1
ENSG00000038274	0.0332176	0.0585261	0.0972602	0
ENSG00000038358	0.0166842	0.0317174	-0.167481	0
ENSG00000038382	4.37554e-09	2.09181e-08	-0.308306	0
ENSG00000038427	1.05277e-28	2.21787e-27	3.02855	1
ENSG00000038532	0.00763673	0.0156698	-0.301735	0
ENSG00000039068	0.39767	0.490602	0.0628716	0
ENSG00000039123	0.934354	0.953677	0.00467667	0
ENSG00000039139	1.36053e-12	9.15671e-12	-0.911507	1
ENSG00000039319	0.0451308	0.0767124	-0.196644	0
ENSG00000039523	5.82089e-14	4.42845e-13	-0.486	1
ENSG00000039537	0.00110705	0.00269425	0.335296	0
ENSG00000039560	5.5847e-24	8.86268e-23	-0.495273	1
ENSG00000039600	0.821942	0.864985	0.0878735	0
ENSG00000039650	4.98452e-32	1.25775e-30	-0.704729	1
ENSG00000039987	0.214443	0.297165	-0.936307	0
ENSG00000040199	0.0789571	0.125683	-0.0914378	0
ENSG00000040275	0.0237131	0.0433976	-0.247675	0
ENSG00000040341	0.638512	0.713473	-0.0346858	0
ENSG00000040487	1.10128e-32	2.89524e-31	-0.543365	1
ENSG00000040531	2.84904e-18	3.02746e-17	-0.55282	1
ENSG00000040608	0.000186413	0.000515096	-0.273854	0
ENSG00000040633	0.0042693	0.00923974	0.18565	0
ENSG00000040933	0.0194983	0.0364707	-0.184199	0
ENSG00000041353	0.852754	0.89072	-0.0434628	0
ENSG00000041357	0.994942	0.996148	-0.000248253	0
ENSG00000041515	0.00191352	0.00444535	-0.584394	1
ENSG00000041802	3.00389e-07	1.18786e-06	0.262422	0
ENSG00000041880	4.14901e-07	1.61505e-06	-0.410642	1
ENSG00000041982	3.3593e-06	1.17165e-05	-0.848815	1
ENSG00000041988	0.950333	0.964405	-0.0039146	0
ENSG00000042088	0.00351165	0.00773548	-0.205618	0
ENSG00000042286	0.000130188	0.0003677	-0.173576	0
ENSG00000042317	0.983857	0.988758	0.00206502	0
ENSG00000042429	5.90565e-24	9.36254e-23	0.549719	1
ENSG00000042445	0.446441	0.538701	-0.0294718	0
ENSG00000042493	0.502776	0.590119	0.0671201	0
ENSG00000042753	0.684302	0.753269	0.0410655	0
ENSG00000042781	0.323131	0.415666	-0.262623	0
ENSG00000043093	0.866736	0.901545	-0.0107311	0
ENSG00000043143	0.000104932	0.000300696	0.282023	0
ENSG00000043355	0.00375651	0.00821147	1.14825	1
ENSG00000043514	0.0418551	0.071849	0.121368	0
ENSG00000043591	0.0857358	0.13494	-0.504231	0
ENSG00000044012	0.0637616	0.104287	-0.3911	0
ENSG00000044090	8.79139e-15	7.17156e-14	-0.624904	1
ENSG00000044115	0.248613	0.335798	0.0479102	0
ENSG00000044446	0.31788	0.41002	-0.109658	0
ENSG00000044459	0.0032741	0.00725497	-0.210885	0
ENSG00000044574	0.978359	0.984949	-0.00112843	0
ENSG00000046604	0.340459	0.433726	-0.0370154	0
ENSG00000046647	7.13802e-06	2.38923e-05	-0.326947	0
ENSG00000046651	0.758837	0.815582	0.0205581	0
ENSG00000046653	0.0671499	0.109135	0.559034	0
ENSG00000046889	6.23885e-06	2.10668e-05	1.28927	1
ENSG00000047056	0.584392	0.665991	0.0923263	0
ENSG00000047188	1.38912e-08	6.31034e-08	-0.603731	1
ENSG00000047230	5.07413e-08	2.18307e-07	-0.373766	0
ENSG00000047249	0.717206	0.781325	0.0245826	0
ENSG00000047315	0.114268	0.173698	0.0874301	0
ENSG00000047346	9.30596e-12	5.80744e-11	0.633743	1
ENSG00000047365	0.311271	0.403053	0.112884	0
ENSG00000047410	0.00255637	0.00578965	-0.204712	0
ENSG00000047457	0.363873	0.457428	-0.0835527	0
ENSG00000047578	0.707927	0.774066	-0.0442608	0
ENSG00000047579	0.34836	0.441783	-0.0778562	0
ENSG00000047597	0.0407251	0.0701548	-0.174659	0
ENSG00000047621	0.0172253	0.0326354	-0.194348	0
ENSG00000047634	0.000772792	0.00193478	0.196767	0
ENSG00000047644	1.49438e-11	9.06268e-11	-0.575719	1
ENSG00000047849	1.24121e-36	4.00017e-35	-0.498225	1
ENSG00000047932	0.938129	0.9561	0.00386475	0
ENSG00000048028	1.11808e-07	4.60826e-07	-0.483412	1
ENSG00000048052	0.122373	0.184517	0.415297	0
ENSG00000048140	2.14925e-08	9.58583e-08	-0.254248	0
ENSG00000048162	7.7853e-17	7.51016e-16	0.925073	1
ENSG00000048342	0.0220037	0.0406195	-0.301831	0
ENSG00000048392	1.11653e-09	5.69143e-09	0.348806	0
ENSG00000048405	0.00989516	0.0198067	0.26366	0
ENSG00000048471	0.0614963	0.101035	-0.301614	0
ENSG00000048540	0.0312325	0.0554706	-0.662137	0
ENSG00000048544	1.0263e-08	4.72507e-08	-0.235823	0
ENSG00000048649	1.70267e-53	1.07323e-51	0.915715	1
ENSG00000048707	3.39938e-15	2.86692e-14	-0.584624	1
ENSG00000048828	8.23981e-07	3.10725e-06	-0.300197	0
ENSG00000048991	0.677038	0.74653	0.0426894	0
ENSG00000049130	4.94299e-16	4.46376e-15	0.845798	1
ENSG00000049167	0.048344	0.0817188	0.159982	0
ENSG00000049239	1.78926e-105	4.92675e-103	-1.05554	1
ENSG00000049245	0.00123907	0.00298224	0.152541	0
ENSG00000049246	0.718132	0.781792	0.123276	0
ENSG00000049249	0.00288953	0.0064695	-1.14353	1
ENSG00000049323	2.29769e-13	1.65651e-12	-0.728528	1
ENSG00000049449	0.660154	0.73182	-0.0205344	0
ENSG00000049540	0.0246158	0.0448716	0.471435	1
ENSG00000049541	9.00259e-07	3.38028e-06	-0.383064	0
ENSG00000049618	2.19572e-14	1.72223e-13	-0.549652	1
ENSG00000049656	7.189e-05	0.000211137	-0.185512	0
ENSG00000049759	0.00013963	0.000392107	0.19367	0
ENSG00000049769	0.000357534	0.000941052	0.584958	1
ENSG00000049860	0.00362899	0.00795934	-0.169732	0
ENSG00000049883	0.951638	0.965167	0.00542126	0
ENSG00000050130	0.522716	0.609376	0.0404799	0
ENSG00000050165	3.75666e-10	2.00003e-09	-1.18514	1
ENSG00000050327	2.75139e-31	6.63334e-30	-0.599156	1
ENSG00000050344	0.0738863	0.11868	0.263793	0
ENSG00000050393	3.45096e-11	2.02025e-10	0.432324	1
ENSG00000050405	3.55663e-12	2.3015e-11	-0.39509	0
ENSG00000050426	4.56186e-05	0.00013656	-0.215457	0
ENSG00000050438	0.908916	0.93452	0.0298509	0
ENSG00000050730	0.918167	0.941194	0.0298915	0
ENSG00000050748	0.413357	0.506649	-0.0445461	0
ENSG00000050820	0.0607911	0.100086	-0.10662	0
ENSG00000051009	0.27029	0.359356	0.0922935	0
ENSG00000051108	0.00130301	0.00312035	0.272678	0
ENSG00000051128	0.601044	0.68057	-0.0759603	0
ENSG00000051180	0.0612684	0.100737	-0.393618	0
ENSG00000051341	0.779696	0.832528	-0.1114	0
ENSG00000051382	9.79099e-08	4.06318e-07	-0.319307	0
ENSG00000051523	0.00969715	0.019455	0.799411	1
ENSG00000051596	2.46098e-06	8.7486e-06	0.2302	0
ENSG00000051620	0.334644	0.427776	0.0413211	0
ENSG00000051825	0.000897376	0.00221905	-0.291206	0
ENSG00000052126	0.0847942	0.133619	0.0995297	0
ENSG00000052344	1.10136e-45	5.31874e-44	-0.827096	1
ENSG00000052723	0.0034143	0.00754116	0.167523	0
ENSG00000052749	0.150716	0.220374	-0.113992	0
ENSG00000052795	0.388969	0.482369	-0.0489593	0
ENSG00000052802	4.30702e-07	1.67323e-06	0.195202	0
ENSG00000052841	0.0252761	0.0459312	0.119411	0
ENSG00000053108	0.0226324	0.0416726	0.496941	1
ENSG00000053254	4.24726e-16	3.85322e-15	-0.594871	1
ENSG00000053371	0.0785403	0.125146	-0.0944671	0
ENSG00000053372	0.0838566	0.132376	-0.083241	0
ENSG00000053438	0.000320557	0.00085086	0.919559	1
ENSG00000053501	0.0218076	0.0403193	-0.170967	0
ENSG00000053524	0.42438	0.517452	0.156296	0
ENSG00000053702	0.931079	0.9512	-0.0287725	0
ENSG00000053747	0.0594734	0.0982149	-0.158733	0
ENSG00000053770	0.127367	0.190819	0.0913974	0
ENSG00000053900	0.000462345	0.00119705	-0.272541	0
ENSG00000054116	0.355781	0.449125	0.0680173	0
ENSG00000054118	7.25716e-07	2.75589e-06	0.202029	0
ENSG00000054148	0.00546442	0.0115866	-0.144611	0
ENSG00000054219	0.987245	0.991097	-0.00247316	0
ENSG00000054267	7.04028e-40	2.64981e-38	0.677925	1
ENSG00000054277	0.0345037	0.0605136	0.0863643	0
ENSG00000054282	0.00774683	0.0158708	-0.379493	0
ENSG00000054392	0.0213471	0.0395704	-0.373491	0
ENSG00000054523	3.04634e-06	1.06748e-05	-0.27609	0
ENSG00000054598	1.41078e-06	5.16497e-06	1.0983	1
ENSG00000054611	2.68859e-20	3.28385e-19	-0.54449	1
ENSG00000054654	2.5334e-05	7.87515e-05	0.457203	1
ENSG00000054690	0.038491	0.0666721	-0.409439	0
ENSG00000054793	2.1038e-26	3.8619e-25	-0.45753	1
ENSG00000054938	0.015107	0.0290498	0.136232	0
ENSG00000054965	3.08669e-12	2.01689e-11	-0.423565	1
ENSG00000054967	4.49377e-05	0.00013465	0.364235	0
ENSG00000054983	0.0371661	0.0646054	0.22381	0
ENSG00000055044	5.59266e-07	2.15034e-06	0.219831	0
ENSG00000055070	0.0344725	0.0604859	0.0868707	0
ENSG00000055130	0.147389	0.216113	0.0572842	0
ENSG00000055147	0.0763957	0.122101	-0.19284	0
ENSG00000055163	0.200324	0.280672	-0.240224	0
ENSG00000055208	0.00851776	0.0172967	0.126503	0
ENSG00000055211	0.404666	0.497746	-0.0397899	0
ENSG00000055332	0.143119	0.210718	0.088786	0
ENSG00000055483	0.0133187	0.0259319	0.157034	0
ENSG00000055609	0.031829	0.0563833	0.176652	0
ENSG00000055732	0.392959	0.485859	0.239938	0
ENSG00000055917	2.70435e-07	1.07577e-06	0.236289	0
ENSG00000055950	0.130937	0.195274	0.0655534	0
ENSG00000055955	0.0505894	0.0850928	0.0814093	0
ENSG00000055957	2.01952e-24	3.29827e-23	0.529796	1
ENSG00000056050	2.85311e-06	1.0056e-05	-0.340061	0
ENSG00000056097	6.77389e-10	3.51924e-09	0.491156	1
ENSG00000056277	6.8586e-05	0.00020181	0.434719	1
ENSG00000056558	1.11153e-72	1.28275e-70	-0.712281	1
ENSG00000056586	0.000782856	0.00195807	0.198217	0
ENSG00000056736	4.63258e-21	5.94995e-20	0.449216	1
ENSG00000056972	1.22421e-56	8.4272e-55	-0.926624	1
ENSG00000056998	4.36882e-25	7.36504e-24	-1.0227	1
ENSG00000057019	0.00358431	0.00787786	0.261244	0
ENSG00000057252	0.112991	0.171955	0.112168	0
ENSG00000057294	3.78116e-83	5.44453e-81	-1.02352	1
ENSG00000057593	0.000445976	0.00115715	0.250162	0
ENSG00000057608	0.170233	0.244067	0.053524	0
ENSG00000057663	0.0738354	0.118625	-0.109357	0
ENSG00000057704	0.10267	0.158432	0.48693	0
ENSG00000057757	6.48564e-21	8.24895e-20	0.373599	0
ENSG00000057935	0.00644276	0.0134431	-0.197149	0
ENSG00000058056	0.606524	0.685637	0.0443676	0
ENSG00000058063	0.00107297	0.00261617	0.157311	0
ENSG00000058085	8.72543e-11	4.9582e-10	-0.260012	0
ENSG00000058091	0.000504674	0.00129978	-0.398773	0
ENSG00000058262	0.583221	0.664753	-0.0212316	0
ENSG00000058272	6.11672e-12	3.87261e-11	0.633067	1
ENSG00000058404	0.0227834	0.0418909	-0.28898	0
ENSG00000058453	0.820819	0.864035	-0.0237703	0
ENSG00000058600	5.60968e-84	8.30603e-82	-1.22488	1
ENSG00000058668	2.86752e-07	1.13823e-06	-0.917077	1
ENSG00000058673	0.0011908	0.00287488	0.149938	0
ENSG00000058729	2.93444e-24	4.74805e-23	0.638288	1
ENSG00000058799	0.267065	0.355921	0.0548638	0
ENSG00000058804	1.53064e-07	6.22205e-07	-0.38986	0
ENSG00000058866	0.830562	0.87247	0.0475253	0
ENSG00000059122	9.5839e-10	4.92371e-09	-0.397165	0
ENSG00000059145	5.98791e-06	2.02718e-05	-0.303254	0
ENSG00000059377	0.375545	0.468983	-0.129218	0
ENSG00000059378	2.99485e-16	2.74717e-15	-0.392723	0
ENSG00000059573	0.175395	0.250529	0.0810909	0
ENSG00000059588	0.0267219	0.0482624	-0.278429	0
ENSG00000059691	0.0613844	0.100891	-0.118933	0
ENSG00000059728	0.147069	0.215745	0.145996	0
ENSG00000059758	0.00867413	0.0175892	0.233894	0
ENSG00000059769	9.19414e-25	1.53187e-23	0.566862	1
ENSG00000059804	0.991218	0.993751	0.00374629	0
ENSG00000059915	0.0815684	0.129223	-0.293984	0
ENSG00000060069	0.017269	0.0327062	0.11492	0
ENSG00000060138	1.17403e-11	7.22323e-11	0.282771	0
ENSG00000060237	0.883246	0.914416	-0.00809427	0
ENSG00000060339	2.15986e-22	3.0294e-21	0.546466	1
ENSG00000060491	0.252112	0.339736	-0.0586026	0
ENSG00000060566	0.0473077	0.0801052	-0.218572	0
ENSG00000060642	2.84962e-19	3.24163e-18	-0.765205	1
ENSG00000060656	3.02724e-07	1.19589e-06	-0.557766	1
ENSG00000060688	0.0845062	0.133219	0.0935239	0
ENSG00000060749	0.425563	0.518572	0.0811479	0
ENSG00000060762	6.54105e-14	4.95951e-13	0.316645	0
ENSG00000060971	0.00724708	0.0149504	-0.116277	0
ENSG00000060982	0.968981	0.977783	-0.00731972	0
ENSG00000061273	8.96173e-30	1.97826e-28	-0.695391	1
ENSG00000061337	0.0311122	0.0552694	0.819402	0
ENSG00000061455	0.88899	0.918242	0.057296	0
ENSG00000061656	0.0733445	0.117945	-0.483373	0
ENSG00000061676	1.70264e-06	6.18156e-06	-0.248018	0
ENSG00000061794	8.38182e-06	2.78183e-05	0.177103	0
ENSG00000061936	7.07816e-06	2.37021e-05	0.244759	0
ENSG00000061938	0.433728	0.526031	-0.0843491	0
ENSG00000061987	0.0245254	0.0447328	-0.129074	0
ENSG00000062038	0.340917	0.434203	0.381113	0
ENSG00000062194	9.99244e-25	1.65784e-23	0.435561	1
ENSG00000062282	0.00139581	0.00332533	-0.190719	0
ENSG00000062370	0.176008	0.251314	0.23476	0
ENSG00000062485	0.227115	0.312052	-0.0524988	0
ENSG00000062582	0.00138889	0.00331034	0.135933	0
ENSG00000062598	0.824546	0.867492	0.0135917	0
ENSG00000062650	3.39284e-07	1.33327e-06	0.337723	0
ENSG00000062716	0.00287099	0.0064344	-0.127352	0
ENSG00000062725	1.11055e-08	5.08907e-08	0.356922	0
ENSG00000062822	1.60396e-16	1.50834e-15	-1.02109	1
ENSG00000063046	0.295202	0.386679	0.0434225	0
ENSG00000063127	0.935602	0.954317	-0.023576	0
ENSG00000063169	0.0435191	0.0743396	-0.381329	0
ENSG00000063176	1.19541e-17	1.22227e-16	-0.622335	1
ENSG00000063177	0.015368	0.0294974	0.12996	0
ENSG00000063180	0.447767	0.53976	0.295171	0
ENSG00000063241	5.69076e-09	2.69431e-08	-0.295416	0
ENSG00000063244	0.886656	0.916979	-0.00604588	0
ENSG00000063245	6.60946e-10	3.44065e-09	-0.410607	1
ENSG00000063322	0.798376	0.847629	0.04428	0
ENSG00000063438	0.835425	0.876294	0.0657686	0
ENSG00000063587	1.91967e-10	1.05679e-09	-0.438959	1
ENSG00000063601	1.34853e-06	4.94977e-06	-0.323926	0
ENSG00000063660	3.44563e-05	0.000105069	-0.298336	0
ENSG00000063761	8.35675e-14	6.26357e-13	-0.776333	1
ENSG00000063854	2.82723e-26	5.12394e-25	-0.530576	1
ENSG00000063978	4.97366e-19	5.56787e-18	0.447834	1
ENSG00000064012	0.000138737	0.000390018	-0.216956	0
ENSG00000064042	1.10941e-08	5.08829e-08	-0.432717	1
ENSG00000064102	0.0404566	0.0697306	-0.153931	0
ENSG00000064115	0.00741707	0.0152606	-0.182118	0
ENSG00000064199	0.99058	0.99336	0.00183179	0
ENSG00000064225	1.14032e-13	8.4223e-13	-0.455493	1
ENSG00000064309	0.301872	0.393381	-0.19142	0
ENSG00000064313	0.0276819	0.0498528	0.211979	0
ENSG00000064393	3.51134e-07	1.37776e-06	-0.466528	1
ENSG00000064419	0.280347	0.370499	-0.0886854	0
ENSG00000064489	0.00817132	0.0166514	-0.43472	1
ENSG00000064490	3.12939e-18	3.31639e-17	-0.737034	1
ENSG00000064545	9.18247e-09	4.25757e-08	-0.431228	1
ENSG00000064547	0.972188	0.980182	-0.0108568	0
ENSG00000064601	1.45733e-18	1.57417e-17	-0.371704	0
ENSG00000064607	5.187e-13	3.6474e-12	-0.377423	0
ENSG00000064651	0.596732	0.677055	0.0815898	0
ENSG00000064652	1.25209e-05	4.06109e-05	-0.313819	0
ENSG00000064666	3.42783e-28	6.99607e-27	-0.563049	1
ENSG00000064687	0.276623	0.366472	0.276834	0
ENSG00000064692	0.158163	0.22936	-0.49374	0
ENSG00000064703	4.88669e-13	3.44085e-12	0.400195	0
ENSG00000064726	0.0383465	0.0664439	0.0962349	0
ENSG00000064763	0.104349	0.160706	-0.354741	0
ENSG00000064787	0.768981	0.824114	-0.0560322	0
ENSG00000064886	0.568223	0.65092	0.17371	0
ENSG00000064932	2.37466e-11	1.40855e-10	-0.458552	1
ENSG00000064933	0.000189705	0.000523826	-0.524381	1
ENSG00000064961	3.06238e-05	9.41139e-05	-0.210686	0
ENSG00000064989	0.732541	0.793569	0.0912969	0
ENSG00000064995	0.140116	0.206976	-0.068677	0
ENSG00000064999	9.92723e-07	3.70706e-06	-0.288795	0
ENSG00000065000	6.25258e-19	6.95001e-18	-0.379603	0
ENSG00000065029	2.63595e-16	2.42932e-15	-0.557732	1
ENSG00000065054	1.95695e-13	1.41802e-12	-0.32886	0
ENSG00000065057	0.000376721	0.000988405	-0.390657	0
ENSG00000065060	7.86561e-10	4.06757e-09	-0.287323	0
ENSG00000065135	2.94263e-13	2.106e-12	0.283722	0
ENSG00000065150	0.00190994	0.00443768	0.134359	0
ENSG00000065154	5.87975e-35	1.74118e-33	0.87129	1
ENSG00000065183	0.000416707	0.00108497	0.247327	0
ENSG00000065243	0.428141	0.520904	-0.0545284	0
ENSG00000065268	0.0180337	0.0339661	-0.134877	0
ENSG00000065308	7.22241e-17	6.99295e-16	-0.32614	0
ENSG00000065320	1.89528e-43	8.33232e-42	-0.838676	1
ENSG00000065325	0.0829231	0.131078	-0.40943	0
ENSG00000065328	0.0136119	0.0264601	0.831357	1
ENSG00000065357	0.667337	0.738167	0.0686327	0
ENSG00000065361	0.319218	0.411408	-0.0904332	0
ENSG00000065413	0.356229	0.449525	-0.150138	0
ENSG00000065427	0.144511	0.212509	0.0563265	0
ENSG00000065457	5.67588e-19	6.32242e-18	-0.716233	1
ENSG00000065485	3.62311e-09	1.747e-08	-0.306428	0
ENSG00000065491	1.89631e-05	5.99086e-05	0.234557	0
ENSG00000065518	0.000347103	0.000915748	0.234976	0
ENSG00000065526	0.0286193	0.0513407	0.260197	0
ENSG00000065534	1.56826e-44	7.17602e-43	-0.769971	1
ENSG00000065548	6.43707e-19	7.14496e-18	0.390409	0
ENSG00000065559	4.49173e-05	0.00013464	0.212818	0
ENSG00000065600	0.501937	0.589487	-0.0697777	0
ENSG00000065613	0.0839434	0.132451	0.18453	0
ENSG00000065615	0.14551	0.213735	0.0897135	0
ENSG00000065621	0.0149892	0.0288515	0.318608	0
ENSG00000065665	0.0313608	0.0556607	0.243479	0
ENSG00000065717	0.0110826	0.0219651	-0.785028	1
ENSG00000065802	0.109264	0.167252	-0.102153	0
ENSG00000065809	3.51586e-07	1.37919e-06	0.234356	0
ENSG00000065833	1.60944e-05	5.14462e-05	-0.170916	0
ENSG00000065882	0.000301457	0.000803969	-0.211777	0
ENSG00000065883	2.13353e-06	7.63993e-06	0.234199	0
ENSG00000065911	6.20162e-09	2.92735e-08	-0.858716	1
ENSG00000065923	0.165906	0.238693	0.36951	0
ENSG00000065970	0.0804243	0.127681	-0.137112	0
ENSG00000065978	2.48813e-05	7.74517e-05	0.354131	0
ENSG00000065989	0.000439285	0.00114035	-0.470132	1
ENSG00000066027	0.0946644	0.147367	-0.0835364	0
ENSG00000066032	0.309682	0.401393	0.402952	0
ENSG00000066044	2.15954e-06	7.72776e-06	-0.204399	0
ENSG00000066056	0.185037	0.262132	0.517532	0
ENSG00000066084	2.78063e-10	1.50438e-09	-0.281724	0
ENSG00000066117	9.47616e-05	0.000273599	-0.22207	0
ENSG00000066135	8.91731e-09	4.14197e-08	-0.315315	0
ENSG00000066136	2.32997e-27	4.50356e-26	0.505774	1
ENSG00000066185	0.0152489	0.0292974	-0.815775	1
ENSG00000066230	0.0116123	0.0229021	-0.98938	1
ENSG00000066248	2.97474e-25	5.07485e-24	-0.820385	1
ENSG00000066279	0.223664	0.307903	-0.215813	0
ENSG00000066294	0.972062	0.980118	0.0115307	0
ENSG00000066322	0.00274102	0.00616778	0.134482	0
ENSG00000066379	0.754585	0.812069	-0.0358991	0
ENSG00000066382	0.93982	0.957201	-0.0310325	0
ENSG00000066422	0.200396	0.280747	-0.0920285	0
ENSG00000066427	7.82063e-16	6.91131e-15	0.871825	1
ENSG00000066455	0.435316	0.527711	0.0368855	0
ENSG00000066468	0.0110917	0.0219804	0.470505	1
ENSG00000066557	0.105669	0.162532	-0.0845244	0
ENSG00000066583	0.611866	0.690831	0.026133	0
ENSG00000066629	0.625058	0.702238	-0.107466	0
ENSG00000066651	0.000209296	0.000574183	-0.248417	0
ENSG00000066654	0.0287196	0.0514819	0.14062	0
ENSG00000066697	7.31672e-05	0.000214526	0.327362	0
ENSG00000066739	0.111967	0.170763	0.158717	0
ENSG00000066777	3.1504e-07	1.24204e-06	-0.375359	0
ENSG00000066813	2.02173e-10	1.10948e-09	-0.55401	1
ENSG00000066827	0.0157372	0.0301324	-0.212433	0
ENSG00000066855	0.411458	0.504636	0.0499291	0
ENSG00000066923	0.00333452	0.00737637	0.411849	1
ENSG00000066926	1.96836e-05	6.20475e-05	-0.210799	0
ENSG00000066933	0.0514304	0.0864148	0.190692	0
ENSG00000067048	5.23352e-07	2.01719e-06	0.384873	0
ENSG00000067057	3.18048e-40	1.21454e-38	-0.70753	1
ENSG00000067064	4.86017e-24	7.75995e-23	0.393226	0
ENSG00000067066	0.00627076	0.0131121	-0.121564	0
ENSG00000067082	2.70737e-68	2.81406e-66	0.685891	1
ENSG00000067113	1.25082e-15	1.08522e-14	-0.379403	0
ENSG00000067141	0.778778	0.831887	0.0261801	0
ENSG00000067167	0.051323	0.0862805	-0.120643	0
ENSG00000067177	0.330497	0.423406	-0.0757204	0
ENSG00000067182	0.000507407	0.00130618	-0.371552	0
ENSG00000067208	0.00960147	0.0192779	0.361463	0
ENSG00000067221	2.31142e-15	1.96948e-14	-0.70744	1
ENSG00000067225	9.72318e-28	1.92683e-26	0.423326	1
ENSG00000067248	0.0270252	0.0487541	0.0989141	0
ENSG00000067334	1.4635e-13	1.07235e-12	0.312006	0
ENSG00000067365	0.00168067	0.0039441	-0.195226	0
ENSG00000067369	2.6241e-05	8.14742e-05	-0.485197	1
ENSG00000067445	0.0133454	0.0259741	0.297735	0
ENSG00000067533	0.00359883	0.00790201	0.166489	0
ENSG00000067560	1.59386e-11	9.63621e-11	0.263338	0
ENSG00000067596	5.97679e-05	0.000177126	0.230114	0
ENSG00000067601	0.0696511	0.112791	0.394727	0
ENSG00000067606	0.0014535	0.00345112	-0.239698	0
ENSG00000067646	0.197778	0.27765	0.226384	0
ENSG00000067704	1.46599e-13	1.07367e-12	-0.363759	0
ENSG00000067715	0.406669	0.499778	0.293146	0
ENSG00000067798	0.000507253	0.00130599	0.405232	0
ENSG00000067829	1.06776e-28	2.24646e-27	-0.529229	1
ENSG00000067836	0.00266856	0.006022	-0.225791	0
ENSG00000067900	0.00149992	0.00355126	0.197857	0
ENSG00000067955	0.000558199	0.00142919	0.264755	0
ENSG00000067992	0.385894	0.479276	-0.0842894	0
ENSG00000068001	2.92686e-46	1.41781e-44	-0.910409	1
ENSG00000068024	0.00104232	0.00254778	-0.623771	1
ENSG00000068028	1.27652e-09	6.47333e-09	0.42034	1
ENSG00000068078	0.0111473	0.0220737	-0.557384	1
ENSG00000068079	5.28592e-20	6.32819e-19	-0.725454	1
ENSG00000068097	0.870793	0.904926	0.0181778	0
ENSG00000068120	5.03379e-12	3.20509e-11	-0.30311	0
ENSG00000068137	0.000470702	0.00121708	-0.433723	1
ENSG00000068305	7.62402e-13	5.26436e-12	-0.38719	0
ENSG00000068308	0.976379	0.983333	-0.00165154	0
ENSG00000068323	0.612309	0.691182	-0.0257205	0
ENSG00000068354	5.18981e-06	1.77151e-05	-0.321523	0
ENSG00000068366	0.00321098	0.00712114	0.323571	0
ENSG00000068383	0.00024376	0.000661333	-0.25311	0
ENSG00000068394	0.0704086	0.113877	-0.0818932	0
ENSG00000068400	6.71426e-14	5.07368e-13	-0.460735	1
ENSG00000068438	0.00504429	0.0107554	-0.162392	0
ENSG00000068489	0.192288	0.270863	-0.429832	0
ENSG00000068615	0.638842	0.713657	0.110151	0
ENSG00000068650	4.79036e-10	2.52213e-09	-0.497331	1
ENSG00000068654	1.15882e-06	4.28852e-06	-0.491232	1
ENSG00000068697	6.49189e-08	2.74489e-07	0.515168	1
ENSG00000068724	2.18244e-05	6.83699e-05	-0.273881	0
ENSG00000068745	5.26817e-15	4.35866e-14	0.373117	0
ENSG00000068784	3.78651e-10	2.01455e-09	-0.64763	1
ENSG00000068793	0.138583	0.204974	-0.349082	0
ENSG00000068796	0.138542	0.204965	0.102691	0
ENSG00000068878	2.72365e-11	1.60524e-10	-0.298522	0
ENSG00000068885	0.00174598	0.00408394	0.295314	0
ENSG00000068903	2.40218e-07	9.59834e-07	-0.248601	0
ENSG00000068912	6.72574e-10	3.49654e-09	-0.49815	1
ENSG00000068971	1.74259e-06	6.31786e-06	-0.478526	1
ENSG00000068976	5.16538e-14	3.94121e-13	1.71076	1
ENSG00000069020	0.124465	0.187115	0.165491	0
ENSG00000069248	0.087467	0.137276	-0.13868	0
ENSG00000069275	0.337881	0.431037	0.166485	0
ENSG00000069329	0.130436	0.194767	-0.0782834	0
ENSG00000069345	3.61147e-11	2.10949e-10	0.259676	0
ENSG00000069399	2.48918e-09	1.22086e-08	-0.550636	1
ENSG00000069424	0.419656	0.512808	-0.18395	0
ENSG00000069431	6.87909e-08	2.89302e-07	-0.388607	0
ENSG00000069482	0.00374532	0.00818929	0.344222	0
ENSG00000069493	0.413486	0.506768	0.208447	0
ENSG00000069509	5.3767e-12	3.41926e-11	0.434929	1
ENSG00000069535	2.51578e-12	1.65904e-11	-0.298907	0
ENSG00000069667	6.46576e-19	7.17174e-18	0.698186	1
ENSG00000069702	1.22228e-12	8.26173e-12	-0.664099	1
ENSG00000069712	0.0493524	0.0831993	-0.24498	0
ENSG00000069764	0.183278	0.259944	1.10186	0
ENSG00000069812	0.402583	0.495677	-0.210405	0
ENSG00000069849	0.0192376	0.0360089	0.154029	0
ENSG00000069869	0.634103	0.709697	-0.040654	0
ENSG00000069943	8.58433e-05	0.000249364	-0.367471	0
ENSG00000069956	0.0869165	0.136511	0.08054	0
ENSG00000069966	0.000570014	0.00145706	-0.195286	0
ENSG00000069974	5.41186e-07	2.08291e-06	-0.279834	0
ENSG00000069998	1.56766e-06	5.71002e-06	-0.321743	0
ENSG00000070010	1.92442e-22	2.71373e-21	0.418424	1
ENSG00000070018	0.000353003	0.000930531	0.394722	0
ENSG00000070019	0.57619	0.658317	-0.157295	0
ENSG00000070047	0.144927	0.21304	0.221249	0
ENSG00000070061	0.0167348	0.031802	-0.139986	0
ENSG00000070081	0.337146	0.430238	0.130133	0
ENSG00000070087	0.0863748	0.135769	-0.0909716	0
ENSG00000070159	0.0149784	0.0288414	-0.131017	0
ENSG00000070182	0.664071	0.735331	0.100559	0
ENSG00000070214	9.64379e-06	3.18115e-05	-0.25306	0
ENSG00000070269	0.0588416	0.0972944	-0.199785	0
ENSG00000070366	0.0255419	0.0463606	-0.239725	0
ENSG00000070367	0.983455	0.988483	-0.00100969	0
ENSG00000070371	0.00578183	0.0122036	-0.597595	1
ENSG00000070388	0.139217	0.205772	0.523494	0
ENSG00000070404	2.03975e-112	6.66956e-110	-1.14137	1
ENSG00000070413	7.67871e-17	7.41646e-16	-0.373218	0
ENSG00000070423	0.000232251	0.000632493	-0.152676	0
ENSG00000070444	0.209844	0.29177	-0.144158	0
ENSG00000070476	3.36742e-07	1.32394e-06	-0.266341	0
ENSG00000070495	5.49072e-41	2.17618e-39	0.58065	1
ENSG00000070501	0.695406	0.762711	0.0229105	0
ENSG00000070540	5.51157e-14	4.19923e-13	-0.621295	1
ENSG00000070610	0.817684	0.861949	0.0113182	0
ENSG00000070614	2.55815e-07	1.02033e-06	-0.394157	0
ENSG00000070669	2.12693e-31	5.17552e-30	-0.902383	1
ENSG00000070718	0.712432	0.777581	0.0398474	0
ENSG00000070729	0.597379	0.677398	-0.331092	0
ENSG00000070731	0.110652	0.169032	0.098307	0
ENSG00000070756	0.206551	0.287982	0.102607	0
ENSG00000070759	0.82005	0.863496	0.0185004	0
ENSG00000070761	6.38011e-16	5.71143e-15	0.834953	1
ENSG00000070770	0.779803	0.832586	-0.0189578	0
ENSG00000070778	0.0257825	0.0467432	0.160746	0
ENSG00000070785	0.00114283	0.00277272	-0.16787	0
ENSG00000070814	0.668683	0.739448	-0.03015	0
ENSG00000070831	7.46632e-08	3.12907e-07	0.216184	0
ENSG00000070882	0.788138	0.8396	-0.0643131	0
ENSG00000070950	0.421617	0.514723	0.0798886	0
ENSG00000070961	2.01033e-12	1.33526e-11	0.473134	1
ENSG00000071051	5.84162e-10	3.05716e-09	-0.450645	1
ENSG00000071054	0.342015	0.435355	0.0592156	0
ENSG00000071073	0.184491	0.261453	0.172829	0
ENSG00000071082	0.982749	0.987847	-0.0021296	0
ENSG00000071127	0.800836	0.849508	-0.0100756	0
ENSG00000071189	0.0837776	0.132269	0.201018	0
ENSG00000071205	1.09089e-10	6.13238e-10	-0.641313	1
ENSG00000071242	6.88912e-27	1.30114e-25	-1.32254	1
ENSG00000071243	1.27079e-07	5.20893e-07	0.335497	0
ENSG00000071246	0.926444	0.947389	0.0150365	0
ENSG00000071282	1.54699e-11	9.37087e-11	-0.295018	0
ENSG00000071462	1.35318e-06	4.96565e-06	0.200765	0
ENSG00000071537	2.96142e-09	1.44122e-08	-0.35951	0
ENSG00000071539	0.13392	0.199023	-0.292807	0
ENSG00000071553	1.01847e-05	3.34973e-05	-0.206965	0
ENSG00000071564	1.135e-06	4.20635e-06	-0.452073	1
ENSG00000071575	0.000567196	0.00145057	-0.590557	1
ENSG00000071626	1.42949e-07	5.82596e-07	-0.413835	1
ENSG00000071655	4.17334e-14	3.20296e-13	-0.528419	1
ENSG00000071794	0.00328031	0.00726566	-0.261547	0
ENSG00000071859	8.08825e-15	6.61862e-14	-0.317262	0
ENSG00000071889	2.70452e-08	1.19301e-07	-0.421938	1
ENSG00000071894	0.430027	0.522714	-0.072696	0
ENSG00000071909	0.464627	0.554887	0.229792	0
ENSG00000071967	0.000492295	0.00126977	0.298448	0
ENSG00000071994	1.45824e-15	1.25961e-14	-0.332193	0
ENSG00000072042	0.688245	0.756719	0.0157038	0
ENSG00000072062	0.00106193	0.00259085	-0.205603	0
ENSG00000072071	0.814934	0.8598	0.0543996	0
ENSG00000072080	4.18021e-08	1.81189e-07	0.866851	1
ENSG00000072110	1.16682e-44	5.37046e-43	-0.894652	1
ENSG00000072121	0.000390821	0.00102198	-0.245662	0
ENSG00000072133	0.107826	0.16538	-0.686147	0
ENSG00000072134	0.728958	0.790179	-0.0349471	0
ENSG00000072135	6.62284e-07	2.52418e-06	-0.495684	1
ENSG00000072163	5.08953e-123	2.04821e-120	-1.23447	1
ENSG00000072195	0.241925	0.328376	0.195015	0
ENSG00000072201	0.0641451	0.104827	-0.332423	0
ENSG00000072210	2.02709e-10	1.11164e-09	-0.298068	0
ENSG00000072274	0.0032758	0.00725737	-0.139954	0
ENSG00000072310	0.00812384	0.0165632	-0.189366	0
ENSG00000072315	0.0122057	0.0239731	-0.89348	1
ENSG00000072364	0.0607604	0.100056	0.189842	0
ENSG00000072401	0.000143008	0.000400876	0.422971	1
ENSG00000072415	0.000112952	0.000321973	0.198718	0
ENSG00000072422	0.137938	0.204181	-0.302582	0
ENSG00000072501	1.70597e-07	6.90617e-07	-0.50235	1
ENSG00000072506	3.15569e-05	9.67732e-05	0.165069	0
ENSG00000072518	0.0288685	0.0517109	0.139626	0
ENSG00000072571	3.04866e-13	2.1789e-12	1.15595	1
ENSG00000072609	0.12142	0.183214	-0.0831784	0
ENSG00000072657	0.0353326	0.0617556	0.777	0
ENSG00000072682	0.435732	0.528175	-0.0354651	0
ENSG00000072736	0.000327079	0.000866707	0.163731	0
ENSG00000072756	0.250745	0.33827	-0.0771682	0
ENSG00000072778	1.0592e-07	4.37938e-07	-0.23219	0
ENSG00000072786	0.0690671	0.111938	0.166155	0
ENSG00000072803	0.258509	0.346423	0.0553606	0
ENSG00000072818	0.597029	0.677343	-0.0783011	0
ENSG00000072832	0.035609	0.062188	-0.28217	0
ENSG00000072840	0.324574	0.417181	-0.172269	0
ENSG00000072849	1.41202e-11	8.60315e-11	0.30867	0
ENSG00000072864	0.52806	0.614238	0.0556022	0
ENSG00000072954	0.0129364	0.0252565	-0.245051	0
ENSG00000072958	6.68919e-08	2.8192e-07	-0.317721	0
ENSG00000073008	4.18409e-19	4.71763e-18	-0.360619	0
ENSG00000073009	8.78798e-31	2.05862e-29	-0.62546	1
ENSG00000073050	6.32225e-33	1.68468e-31	-1.01385	1
ENSG00000073060	1.25389e-36	4.03275e-35	-0.612331	1
ENSG00000073067	0.740234	0.799806	-0.124939	0
ENSG00000073111	0.714123	0.778832	0.0384756	0
ENSG00000073150	0.00654973	0.0136464	-0.201117	0
ENSG00000073169	1.17959e-12	7.99383e-12	-0.329148	0
ENSG00000073331	9.72569e-05	0.000280134	-0.519966	1
ENSG00000073350	1.54821e-12	1.0371e-11	-0.504482	1
ENSG00000073417	0.008674	0.0175892	-0.140483	0
ENSG00000073464	3.2404e-08	1.41933e-07	-0.442177	1
ENSG00000073536	6.04193e-09	2.85455e-08	-0.390456	0
ENSG00000073578	0.551899	0.636074	-0.0234885	0
ENSG00000073584	0.666037	0.737145	-0.0371871	0
ENSG00000073605	0.472363	0.562713	-0.0614291	0
ENSG00000073614	3.99899e-05	0.000120909	0.298261	0
ENSG00000073711	0.00333222	0.00737335	-0.30777	0
ENSG00000073712	0.00273604	0.00615835	0.190513	0
ENSG00000073734	0.000196133	0.000540433	-0.421594	1
ENSG00000073737	3.41385e-19	3.86583e-18	1.42507	1
ENSG00000073792	0.894598	0.922881	0.0310186	0
ENSG00000073803	0.0019876	0.00459701	0.150286	0
ENSG00000073849	1.93948e-14	1.53273e-13	-0.406872	0
ENSG00000073910	5.77072e-14	4.39241e-13	-0.608997	1
ENSG00000073921	0.635738	0.710932	0.0193672	0
ENSG00000073969	0.95545	0.967904	-0.014213	0
ENSG00000074054	0.000296318	0.000791745	-0.241201	0
ENSG00000074071	0.17072	0.244698	0.0717159	0
ENSG00000074181	0.521989	0.608754	0.285369	0
ENSG00000074201	1.84813e-05	5.85516e-05	-0.179068	0
ENSG00000074211	0.416854	0.510138	-0.536122	0
ENSG00000074219	1.83265e-15	1.57091e-14	-0.666816	1
ENSG00000074266	1.42991e-25	2.49361e-24	0.526137	1
ENSG00000074276	0.0707696	0.114402	0.118895	0
ENSG00000074319	0.00238549	0.00543321	0.194977	0
ENSG00000074356	0.905353	0.931894	0.00962216	0
ENSG00000074410	0.000158108	0.000440929	-0.276826	0
ENSG00000074416	1.09956e-48	5.88994e-47	-0.581021	1
ENSG00000074527	8.93568e-16	7.8481e-15	-0.349717	0
ENSG00000074582	0.949381	0.963625	-0.00410409	0
ENSG00000074590	0.454724	0.546094	0.0877414	0
ENSG00000074603	0.37498	0.468509	0.0832428	0
ENSG00000074621	0.13005	0.194245	-0.228186	0
ENSG00000074657	0.110123	0.168343	0.223487	0
ENSG00000074660	0.746709	0.805637	0.149476	0
ENSG00000074695	0.017985	0.0338864	-0.12406	0
ENSG00000074696	0.575261	0.657495	0.0232836	0
ENSG00000074706	0.86388	0.899528	0.0713164	0
ENSG00000074755	1.91691e-10	1.05564e-09	-0.364976	0
ENSG00000074800	0.426923	0.519625	0.0355091	0
ENSG00000074842	0.0183634	0.0345414	0.0952045	0
ENSG00000074855	2.05036e-24	3.34516e-23	-0.867058	1
ENSG00000074935	0.840795	0.880868	-0.0151616	0
ENSG00000074964	2.35905e-43	1.03423e-41	-0.781609	1
ENSG00000074966	0.0125281	0.0245447	0.357979	0
ENSG00000075073	0.00745246	0.0153278	2.10493	1
ENSG00000075089	0.381363	0.474738	0.0645821	0
ENSG00000075131	0.0946021	0.1473	-0.136568	0
ENSG00000075142	0.000379631	0.000995042	-0.174155	0
ENSG00000075151	2.03465e-11	1.21514e-10	-0.793506	1
ENSG00000075188	6.19219e-07	2.36925e-06	-0.353676	0
ENSG00000075218	0.0735521	0.118218	0.391053	0
ENSG00000075234	0.00464675	0.00996866	-0.129584	0
ENSG00000075239	0.478703	0.56884	-0.0546161	0
ENSG00000075240	0.000762811	0.00191251	-0.58175	1
ENSG00000075275	4.8582e-22	6.64193e-21	-0.853405	1
ENSG00000075292	0.00911577	0.0183944	0.231206	0
ENSG00000075303	0.000659408	0.00166926	-0.4667	1
ENSG00000075336	2.20398e-05	6.89897e-05	0.205265	0
ENSG00000075340	0.490876	0.579588	-0.296332	0
ENSG00000075391	0.0140885	0.027292	0.143579	0
ENSG00000075399	1.61212e-13	1.17466e-12	-0.903931	1
ENSG00000075407	0.0200149	0.0373214	0.155677	0
ENSG00000075413	2.05256e-07	8.24968e-07	0.254811	0
ENSG00000075415	0.515793	0.602853	-0.0597463	0
ENSG00000075420	4.72397e-20	5.68579e-19	-0.413162	1
ENSG00000075426	0.836475	0.877044	0.0133785	0
ENSG00000075461	1.29941e-05	4.20587e-05	-1.73052	1
ENSG00000075539	0.132753	0.197663	0.129416	0
ENSG00000075568	1.31526e-06	4.83215e-06	-0.394229	0
ENSG00000075618	0.345249	0.438654	0.135924	0
ENSG00000075624	2.52417e-12	1.66387e-11	-0.375501	0
ENSG00000075643	7.1916e-40	2.70029e-38	-0.976112	1
ENSG00000075651	0.181102	0.257347	0.128161	0
ENSG00000075702	0.498956	0.586986	-0.160066	0
ENSG00000075711	1.33253e-22	1.89439e-21	-0.761646	1
ENSG00000075785	2.41534e-06	8.59219e-06	0.52183	1
ENSG00000075790	0.526294	0.612683	0.0351503	0
ENSG00000075856	1.01596e-05	3.34216e-05	0.375232	0
ENSG00000075884	0.485625	0.574933	-0.195541	0
ENSG00000075886	0.462776	0.553509	0.200407	0
ENSG00000075914	0.473925	0.564317	-0.0384446	0
ENSG00000075945	0.0265466	0.0479678	-0.104591	0
ENSG00000075975	0.296317	0.387849	0.0610031	0
ENSG00000076003	0.000161313	0.000448902	-0.383451	0
ENSG00000076043	0.00118197	0.00285487	0.658963	1
ENSG00000076053	8.37214e-27	1.57178e-25	0.571945	1
ENSG00000076067	0.352174	0.445863	0.105358	0
ENSG00000076108	9.04377e-07	3.39412e-06	0.352217	0
ENSG00000076201	5.75526e-06	1.95137e-05	-0.303933	0
ENSG00000076242	0.000280424	0.000751967	-0.279764	0
ENSG00000076248	0.23203	0.317305	-0.0566747	0
ENSG00000076258	0.0813608	0.128986	-0.285292	0
ENSG00000076321	0.0486587	0.0821623	0.149233	0
ENSG00000076351	0.951916	0.965262	0.0167699	0
ENSG00000076356	0.00732223	0.0150936	0.272702	0
ENSG00000076382	0.00332251	0.00735498	0.494081	1
ENSG00000076513	1.02177e-12	6.97553e-12	-0.401209	0
ENSG00000076554	0.87724	0.909938	0.00837937	0
ENSG00000076555	5.70593e-06	1.93669e-05	-0.423681	1
ENSG00000076604	0.3137	0.405896	-0.0488416	0
ENSG00000076641	0.0801172	0.127271	-0.41002	0
ENSG00000076650	0.0754891	0.120836	0.139514	0
ENSG00000076662	0.00528317	0.0112296	0.212375	0
ENSG00000076685	0.00301974	0.00673031	0.250978	0
ENSG00000076706	7.12592e-12	4.48982e-11	-0.629761	1
ENSG00000076770	0.00697853	0.0144725	-0.21066	0
ENSG00000076826	0.199405	0.279609	-0.0553957	0
ENSG00000076864	8.81139e-70	9.34424e-68	-0.876144	1
ENSG00000076924	5.88065e-05	0.000174309	-0.174173	0
ENSG00000076928	5.13781e-24	8.19491e-23	-0.725173	1
ENSG00000076944	2.70922e-11	1.59734e-10	-0.393757	0
ENSG00000076984	0.000895597	0.0022157	-0.15156	0
ENSG00000077044	0.280152	0.370334	-0.107936	0
ENSG00000077092	3.26543e-10	1.75337e-09	0.53731	1
ENSG00000077097	0.527689	0.613897	-0.0298069	0
ENSG00000077147	0.0018069	0.0042126	-0.197678	0
ENSG00000077150	1.45577e-39	5.36346e-38	-0.578925	1
ENSG00000077152	1.94345e-06	6.9992e-06	-0.460476	1
ENSG00000077157	0.614999	0.69362	-0.0575069	0
ENSG00000077232	5.97578e-14	4.54188e-13	-0.557081	1
ENSG00000077235	0.145018	0.213154	-0.207891	0
ENSG00000077238	0.064235	0.104941	-0.113904	0
ENSG00000077254	0.137255	0.203285	-0.0874756	0
ENSG00000077264	0.301919	0.393409	-0.356479	0
ENSG00000077279	0.234279	0.31988	0.483714	0
ENSG00000077312	0.269532	0.358573	-0.0687814	0
ENSG00000077348	1.43545e-11	8.72896e-11	-0.428271	1
ENSG00000077380	0.261947	0.350222	0.0583117	0
ENSG00000077420	2.34676e-75	2.79034e-73	-1.03896	1
ENSG00000077454	0.0707621	0.114402	0.112217	0
ENSG00000077458	0.0143847	0.0278147	0.332489	0
ENSG00000077463	0.0526066	0.0881633	0.0940042	0
ENSG00000077514	0.0148855	0.0286801	0.245094	0
ENSG00000077549	6.67022e-07	2.541e-06	-0.194072	0
ENSG00000077585	0.0238974	0.043694	-0.156468	0
ENSG00000077616	0.890045	0.918909	-0.0378572	0
ENSG00000077684	0.00911066	0.0183889	-0.230194	0
ENSG00000077713	4.48803e-16	4.06695e-15	-0.639801	1
ENSG00000077721	3.95569e-11	2.30284e-10	0.292565	0
ENSG00000077782	0.551778	0.636029	-0.117112	0
ENSG00000077809	0.951449	0.965038	0.0178608	0
ENSG00000077942	0.00908924	0.0183574	-0.527963	1
ENSG00000078018	5.67429e-44	2.54451e-42	-1.28276	1
ENSG00000078043	0.538731	0.624105	-0.0507963	0
ENSG00000078061	3.95e-30	8.92018e-29	-0.527179	1
ENSG00000078070	1.36383e-16	1.2856e-15	-0.377474	0
ENSG00000078081	0.375413	0.468888	-0.234747	0
ENSG00000078114	0.00346926	0.00764962	-0.554972	1
ENSG00000078124	0.188605	0.266404	0.0993106	0
ENSG00000078140	4.91223e-09	2.34125e-08	0.354932	0
ENSG00000078142	0.535195	0.620926	0.04481	0
ENSG00000078177	0.00439793	0.00948543	-0.296402	0
ENSG00000078237	4.77091e-17	4.67704e-16	0.526098	1
ENSG00000078246	0.289871	0.380872	0.0854614	0
ENSG00000078269	3.46145e-12	2.24586e-11	0.341673	0
ENSG00000078295	0.22129	0.30501	0.302254	0
ENSG00000078304	0.878526	0.910611	-0.00732817	0
ENSG00000078319	0.424238	0.517319	0.0796296	0
ENSG00000078369	0.134232	0.199429	0.102899	0
ENSG00000078401	0.000109444	0.000312653	0.176735	0
ENSG00000078403	0.682341	0.751481	0.0280869	0
ENSG00000078487	0.022901	0.0420682	-0.201442	0
ENSG00000078618	5.78685e-12	3.67265e-11	-0.294147	0
ENSG00000078668	0.00030123	0.000803776	-0.145986	0
ENSG00000078674	0.50115	0.588919	0.0497732	0
ENSG00000078687	2.17022e-05	6.80279e-05	0.489136	1
ENSG00000078699	0.579157	0.660985	-0.0523945	0
ENSG00000078747	0.184905	0.261969	-0.0599258	0
ENSG00000078795	0.716127	0.780529	0.116414	0
ENSG00000078804	0.184746	0.261766	-0.0711958	0
ENSG00000078808	0.940767	0.957855	-0.00378818	0
ENSG00000078814	0.506194	0.593599	0.209724	0
ENSG00000078900	0.900838	0.927977	0.0465417	0
ENSG00000078902	0.990509	0.993357	-0.000667025	0
ENSG00000078967	0.0246313	0.0448946	-0.122278	0
ENSG00000079101	0.171404	0.245611	-0.416583	0
ENSG00000079112	0.364221	0.457829	0.26658	0
ENSG00000079134	0.705207	0.771413	0.0266022	0
ENSG00000079150	0.615669	0.694225	0.0694175	0
ENSG00000079156	0.19762	0.277453	-0.108519	0
ENSG00000079246	0.0349456	0.0611518	0.0842808	0
ENSG00000079277	0.111817	0.170616	-0.10446	0
ENSG00000079308	1.08005e-30	2.51505e-29	0.497057	1
ENSG00000079313	0.258799	0.346751	-0.0936019	0
ENSG00000079332	4.78608e-19	5.3617e-18	0.449794	1
ENSG00000079335	0.18282	0.259341	0.191229	0
ENSG00000079337	0.036282	0.0632227	-0.512815	0
ENSG00000079385	0.188229	0.266053	0.0892053	0
ENSG00000079387	0.0194863	0.0364525	0.236514	0
ENSG00000079393	0.00361803	0.00793752	-0.549865	1
ENSG00000079432	0.304567	0.395841	0.0839764	0
ENSG00000079435	0.294159	0.385507	-0.640936	0
ENSG00000079459	4.98278e-05	0.000148452	0.159226	0
ENSG00000079462	4.40481e-08	1.90346e-07	-0.596516	1
ENSG00000079482	0.0073473	0.0151353	0.347038	0
ENSG00000079557	0.00061092	0.0015553	-0.237048	0
ENSG00000079616	0.00111128	0.00270285	0.178777	0
ENSG00000079689	0.844883	0.883984	0.209647	0
ENSG00000079691	0.0126053	0.0246838	-0.30814	0
ENSG00000079739	1.4784e-19	1.72389e-18	-0.357288	0
ENSG00000079785	0.0359296	0.0626573	-0.174858	0
ENSG00000079805	2.88574e-06	1.01619e-05	-0.215827	0
ENSG00000079819	0.114021	0.173356	0.406344	0
ENSG00000079931	0.959356	0.970799	0.0121318	0
ENSG00000079950	0.560245	0.643896	-0.030794	0
ENSG00000079974	3.3804e-15	2.85397e-14	-0.669361	1
ENSG00000079999	0.709335	0.775098	0.0173219	0
ENSG00000080007	0.290906	0.381977	-0.282696	0
ENSG00000080031	0.000245204	0.000664907	0.319233	0
ENSG00000080189	1.38549e-35	4.27214e-34	-0.660864	1
ENSG00000080200	0.0202661	0.037736	0.213313	0
ENSG00000080293	4.41031e-05	0.000132453	-1.38325	1
ENSG00000080298	1.11573e-05	3.65201e-05	1.20347	1
ENSG00000080345	0.00641232	0.0133832	0.13519	0
ENSG00000080371	6.25563e-10	3.26621e-09	0.368253	0
ENSG00000080493	2.16898e-17	2.1794e-16	-0.684544	1
ENSG00000080503	0.00194273	0.00450787	-0.311349	0
ENSG00000080511	0.645474	0.718694	0.123138	0
ENSG00000080546	1.43018e-10	7.96829e-10	0.325839	0
ENSG00000080561	0.0012435	0.00299061	0.236855	0
ENSG00000080573	0.00436587	0.00942926	-0.407614	0
ENSG00000080603	0.39863	0.491592	0.0785357	0
ENSG00000080608	0.812499	0.858269	0.0128131	0
ENSG00000080618	2.11948e-05	6.6517e-05	0.233291	0
ENSG00000080709	0.00469135	0.0100561	0.345532	0
ENSG00000080802	0.000707394	0.00178125	0.2548	0
ENSG00000080815	3.46511e-15	2.92078e-14	0.357661	0
ENSG00000080819	0.0871926	0.136904	-0.116498	0
ENSG00000080822	4.28083e-25	7.22447e-24	0.571165	1
ENSG00000080823	0.00301198	0.00671588	0.488705	1
ENSG00000080824	0.0331172	0.058395	0.0820857	0
ENSG00000080839	0.788463	0.839662	0.0753274	0
ENSG00000080845	1.31512e-05	4.25585e-05	-0.364731	0
ENSG00000080910	2.38607e-37	8.07098e-36	1.39605	1
ENSG00000080947	0.0453405	0.0770234	-0.368587	0
ENSG00000080986	0.766407	0.821974	0.110049	0
ENSG00000081014	0.0209099	0.0388104	-0.247008	0
ENSG00000081019	0.8427	0.882393	0.221918	0
ENSG00000081026	0.238662	0.324984	-0.0795172	0
ENSG00000081041	8.65496e-20	1.02135e-18	-0.526716	1
ENSG00000081051	0.000953305	0.00234663	0.223277	0
ENSG00000081052	0.999005	0.999196	-0.000391231	0
ENSG00000081059	0.907162	0.933205	-0.024352	0
ENSG00000081087	0.684011	0.753002	0.0277788	0
ENSG00000081138	0.882562	0.913924	-0.0558223	0
ENSG00000081148	0.00570642	0.0120525	0.999469	1
ENSG00000081154	0.00657768	0.0136991	0.116187	0
ENSG00000081177	4.30111e-05	0.000129371	-0.204298	0
ENSG00000081181	8.92388e-09	4.1438e-08	0.361917	0
ENSG00000081189	0.96086	0.971945	-0.0247975	0
ENSG00000081237	0.333043	0.426165	0.20295	0
ENSG00000081307	0.0186743	0.0350674	0.147139	0
ENSG00000081320	1.62553e-14	1.29638e-13	1.05158	1
ENSG00000081377	9.32359e-28	1.85233e-26	-0.72238	1
ENSG00000081386	0.0778045	0.12415	0.170776	0
ENSG00000081479	0.814928	0.8598	-0.104828	0
ENSG00000081665	0.757774	0.814718	0.0421409	0
ENSG00000081692	0.169105	0.242628	-0.363887	0
ENSG00000081721	1.12361e-16	1.07009e-15	0.484228	1
ENSG00000081760	3.16591e-09	1.53693e-08	-0.324443	0
ENSG00000081791	3.43658e-12	2.23342e-11	-0.367664	0
ENSG00000081803	1.79207e-15	1.53697e-14	-0.95866	1
ENSG00000081870	0.501179	0.588919	0.0374912	0
ENSG00000081913	4.62448e-10	2.43725e-09	-0.532235	1
ENSG00000081923	1.31982e-26	2.45725e-25	-0.737633	1
ENSG00000082014	0.837725	0.878179	-0.0585834	0
ENSG00000082068	0.0359173	0.0626498	-0.27029	0
ENSG00000082146	0.000288186	0.000771725	-0.230771	0
ENSG00000082153	1.30512e-18	1.41463e-17	0.556719	1
ENSG00000082196	0.960105	0.971494	-0.015649	0
ENSG00000082212	0.0431196	0.0737696	-0.145305	0
ENSG00000082213	0.0282498	0.0507765	-0.162455	0
ENSG00000082258	2.28029e-24	3.70871e-23	0.635497	1
ENSG00000082269	0.938515	0.956368	-0.00431517	0
ENSG00000082293	0.000602852	0.00153575	0.96324	1
ENSG00000082438	0.0328835	0.0580155	-0.156434	0
ENSG00000082512	0.00368631	0.00807377	-0.324571	0
ENSG00000082515	9.98351e-13	6.81859e-12	0.548108	1
ENSG00000082516	0.274189	0.363769	-0.093385	0
ENSG00000082641	0.000653511	0.00165513	-0.375068	0
ENSG00000082701	3.65001e-22	5.03843e-21	0.526386	1
ENSG00000082781	8.36735e-15	6.83631e-14	-0.372611	0
ENSG00000082805	0.000894969	0.00221484	-0.242363	0
ENSG00000082898	0.0277855	0.0500107	0.102119	0
ENSG00000082996	0.00269248	0.00606988	0.157791	0
ENSG00000083093	0.0435132	0.0743377	0.140822	0
ENSG00000083097	0.000665221	0.00168235	-0.327725	0
ENSG00000083099	2.21781e-15	1.89177e-14	-0.467905	1
ENSG00000083123	3.68124e-12	2.37472e-11	-0.628725	1
ENSG00000083168	4.50625e-16	4.08111e-15	0.482418	1
ENSG00000083223	0.00111564	0.00271219	-0.198609	0
ENSG00000083290	0.432819	0.525009	-0.133857	0
ENSG00000083312	2.26696e-14	1.77545e-13	0.360061	0
ENSG00000083444	4.95969e-91	8.37014e-89	-0.863741	1
ENSG00000083454	0.425916	0.518796	-0.20484	0
ENSG00000083457	0.00605522	0.0127105	0.255194	0
ENSG00000083520	1.92354e-05	6.07322e-05	0.181629	0
ENSG00000083535	0.825408	0.868167	-0.0273068	0
ENSG00000083544	0.0831492	0.13137	0.197809	0
ENSG00000083635	0.1194	0.180625	0.0880045	0
ENSG00000083642	0.00550682	0.0116622	0.355507	0
ENSG00000083720	4.90788e-10	2.58141e-09	1.97787	1
ENSG00000083750	0.288154	0.379029	0.145191	0
ENSG00000083799	1.08524e-16	1.03481e-15	0.332605	0
ENSG00000083807	0.00031035	0.000825864	0.293444	0
ENSG00000083812	0.93164	0.951525	-0.00597979	0
ENSG00000083814	0.510586	0.597588	0.122469	0
ENSG00000083817	5.3598e-06	1.82596e-05	0.320451	0
ENSG00000083828	0.0663389	0.10805	0.158361	0
ENSG00000083838	0.00191761	0.00445312	-0.347175	0
ENSG00000083844	0.801721	0.850146	0.0202773	0
ENSG00000083845	3.3556e-06	1.17062e-05	0.295422	0
ENSG00000083857	0.00113567	0.0027562	-0.179198	0
ENSG00000083896	1.46514e-37	5.00988e-36	0.791415	1
ENSG00000083937	8.40647e-26	1.49084e-24	0.436515	1
ENSG00000084070	0.00786959	0.0161013	-0.137989	0
ENSG00000084072	9.61421e-08	3.99404e-07	0.239596	0
ENSG00000084073	0.0320695	0.0567517	0.0976553	0
ENSG00000084090	0.14696	0.215624	-0.0616074	0
ENSG00000084092	0.0131597	0.0256509	-0.111765	0
ENSG00000084093	0.000591587	0.0015089	0.448967	1
ENSG00000084110	0.390443	0.483586	0.0789224	0
ENSG00000084112	3.70836e-08	1.61405e-07	-0.461364	1
ENSG00000084207	7.62532e-05	0.000222872	1.0271	1
ENSG00000084234	0.0212717	0.0394446	0.0911784	0
ENSG00000084444	0.425809	0.518711	-0.0735652	0
ENSG00000084453	0.629277	0.705868	0.122449	0
ENSG00000084463	0.0445273	0.0758472	0.193815	0
ENSG00000084623	0.0239809	0.0438212	0.132805	0
ENSG00000084636	0.00215367	0.00493913	-0.819975	1
ENSG00000084652	0.239877	0.326245	-0.0461457	0
ENSG00000084674	3.19496e-65	2.96715e-63	-1.11802	1
ENSG00000084676	0.631195	0.707665	0.0396175	0
ENSG00000084693	6.73827e-06	2.26461e-05	-0.496356	1
ENSG00000084710	5.78204e-05	0.000171484	0.627669	1
ENSG00000084731	0.0553195	0.0921503	-0.564307	0
ENSG00000084733	1.88237e-05	5.94921e-05	0.290061	0
ENSG00000084734	0.0003344	0.000884464	-0.354259	0
ENSG00000084754	0.257129	0.344896	-0.0458609	0
ENSG00000084764	5.85898e-29	1.25453e-27	-0.527138	1
ENSG00000084774	1.59375e-18	1.71917e-17	-0.683815	1
ENSG00000085063	0.00153816	0.00363358	0.208634	0
ENSG00000085117	0.0952804	0.148209	0.168987	0
ENSG00000085185	0.670658	0.74111	-0.0736876	0
ENSG00000085224	0.00971979	0.019498	-0.198325	0
ENSG00000085231	0.00458846	0.00986114	-0.150527	0
ENSG00000085274	7.9614e-07	3.00877e-06	0.272232	0
ENSG00000085365	0.167845	0.241078	0.627531	0
ENSG00000085377	0.529175	0.615169	-0.0289594	0
ENSG00000085382	0.0264694	0.0478615	-0.308497	0
ENSG00000085415	0.00132734	0.00317667	-0.153715	0
ENSG00000085433	2.3839e-08	1.05812e-07	0.659078	1
ENSG00000085449	0.036919	0.0642469	0.157865	0
ENSG00000085465	0.000104455	0.000299547	0.335691	0
ENSG00000085491	0.478415	0.568585	0.0807359	0
ENSG00000085511	0.523403	0.609951	-0.0592481	0
ENSG00000085552	0.091453	0.142827	0.458781	0
ENSG00000085563	0.301624	0.393221	0.065483	0
ENSG00000085644	0.2813	0.371491	-0.148383	0
ENSG00000085662	0.357478	0.450905	-0.103568	0
ENSG00000085719	0.00042956	0.00111585	-0.193636	0
ENSG00000085721	0.00114349	0.00277351	0.714225	1
ENSG00000085733	2.86404e-08	1.26161e-07	-0.227771	0
ENSG00000085741	0.081831	0.129574	-0.448637	0
ENSG00000085760	6.34446e-08	2.68689e-07	-0.254431	0
ENSG00000085788	0.05425	0.090524	-0.129574	0
ENSG00000085831	0.341197	0.434454	-0.157415	0
ENSG00000085832	2.15315e-18	2.30673e-17	-0.555354	1
ENSG00000085840	0.404648	0.497746	0.111007	0
ENSG00000085871	0.000559173	0.00143145	-0.204978	0
ENSG00000085872	0.849315	0.887897	-0.016831	0
ENSG00000085978	1.76973e-13	1.28592e-12	0.405601	0
ENSG00000085982	1.61979e-13	1.1797e-12	-0.595131	1
ENSG00000085998	1.86951e-27	3.65404e-26	-0.542808	1
ENSG00000085999	0.0383888	0.0665098	0.648365	0
ENSG00000086015	0.000236303	0.000642546	-0.214196	0
ENSG00000086061	2.98488e-30	6.78951e-29	0.440907	1
ENSG00000086062	1.23316e-12	8.32811e-12	-0.275546	0
ENSG00000086065	1.09994e-06	4.08315e-06	0.197251	0
ENSG00000086102	1.08349e-12	7.37123e-12	-0.29611	0
ENSG00000086189	1.7545e-27	3.43782e-26	-0.536489	1
ENSG00000086200	0.127095	0.190467	-0.123839	0
ENSG00000086205	0.991352	0.993821	-0.00224594	0
ENSG00000086232	0.86145	0.897614	0.0092162	0
ENSG00000086289	1.00176e-06	3.73725e-06	-0.250813	0
ENSG00000086300	2.5898e-44	1.18159e-42	-0.742555	1
ENSG00000086475	0.0668744	0.108766	-0.0884378	0
ENSG00000086504	0.0190255	0.0356714	-0.0988625	0
ENSG00000086544	6.10448e-11	3.5108e-10	0.267578	0
ENSG00000086548	6.04575e-06	2.04588e-05	1.64837	1
ENSG00000086570	0.0161698	0.0308928	0.585742	1
ENSG00000086589	5.07714e-20	6.09218e-19	0.437233	1
ENSG00000086598	1.07558e-05	3.52646e-05	0.246897	0
ENSG00000086619	0.0440773	0.0751459	0.35647	0
ENSG00000086666	1.78865e-07	7.22784e-07	0.225621	0
ENSG00000086696	1.56956e-08	7.0849e-08	0.528605	1
ENSG00000086712	0.284457	0.374827	0.0465956	0
ENSG00000086730	0.155881	0.226616	0.319138	0
ENSG00000086758	0.000296778	0.000792704	-0.220157	0
ENSG00000086827	0.634138	0.709697	-0.0208484	0
ENSG00000086848	0.554696	0.638568	0.080944	0
ENSG00000086991	0.468462	0.558702	0.243421	0
ENSG00000087008	1.93841e-90	3.20245e-88	-1.11727	1
ENSG00000087053	0.0176392	0.033323	0.16737	0
ENSG00000087074	2.09863e-122	8.03365e-120	1.15605	1
ENSG00000087076	6.1508e-10	3.21361e-09	-0.688447	1
ENSG00000087077	6.19299e-12	3.91616e-11	-0.296546	0
ENSG00000087085	0.907553	0.933484	-0.00697146	0
ENSG00000087086	NA	NA	0.166522	0
ENSG00000087087	0.0919369	0.14352	0.225254	0
ENSG00000087088	4.84904e-20	5.83185e-19	-0.394389	0
ENSG00000087095	0.00120872	0.00291457	-0.258855	0
ENSG00000087111	0.373482	0.467076	-0.0925894	0
ENSG00000087152	0.500856	0.588835	0.0383815	0
ENSG00000087157	0.0504513	0.0848786	-0.153978	0
ENSG00000087191	0.217993	0.301206	-0.0482715	0
ENSG00000087206	8.91336e-06	2.94951e-05	0.240375	0
ENSG00000087237	0.198748	0.278737	0.512606	0
ENSG00000087253	0.974046	0.981614	0.0130862	0
ENSG00000087258	1.76457e-48	9.35637e-47	-1.6305	1
ENSG00000087263	0.864884	0.900156	0.00813383	0
ENSG00000087266	5.27156e-29	1.13029e-27	-0.649347	1
ENSG00000087269	0.000567776	0.00145165	-0.229865	0
ENSG00000087274	3.26428e-08	1.42909e-07	-0.321256	0
ENSG00000087299	0.112752	0.17166	0.140558	0
ENSG00000087301	0.0522148	0.0875452	0.430801	0
ENSG00000087302	0.0174733	0.0330414	0.161977	0
ENSG00000087303	6.50829e-06	2.19154e-05	1.2589	1
ENSG00000087338	0.40929	0.50241	-0.0951774	0
ENSG00000087365	0.537337	0.622858	-0.0265441	0
ENSG00000087448	2.87386e-32	7.38219e-31	-0.739136	1
ENSG00000087460	0.983907	0.988758	-0.00079779	0
ENSG00000087470	0.375661	0.469091	0.0632344	0
ENSG00000087494	7.72814e-14	5.82021e-13	1.41326	1
ENSG00000087495	0.509907	0.596898	0.172917	0
ENSG00000087502	0.0029754	0.00663903	-0.141286	0
ENSG00000087586	0.0265132	0.0479186	0.242136	0
ENSG00000087589	0.0820664	0.129894	0.465873	0
ENSG00000087842	5.25459e-25	8.83932e-24	-0.512054	1
ENSG00000087884	1.5793e-09	7.91666e-09	0.398709	0
ENSG00000087903	0.567882	0.650625	0.14086	0
ENSG00000087995	0.200171	0.280482	0.0820742	0
ENSG00000088002	0.0164826	0.0314179	-1.175	1
ENSG00000088035	1.21546e-07	4.98735e-07	-0.499431	1
ENSG00000088038	0.0395611	0.0683447	-0.189959	0
ENSG00000088179	0.182058	0.258564	0.11534	0
ENSG00000088205	0.347322	0.440752	-0.0453078	0
ENSG00000088247	1.28502e-11	7.86596e-11	-0.286804	0
ENSG00000088256	0.201122	0.281564	-0.0640128	0
ENSG00000088280	5.46777e-37	1.80287e-35	-0.918065	1
ENSG00000088298	4.6149e-21	5.93209e-20	-0.533682	1
ENSG00000088305	2.64768e-05	8.21414e-05	-0.677209	1
ENSG00000088325	0.0851148	0.134084	-0.113618	0
ENSG00000088356	1.24642e-51	7.38207e-50	0.944894	1
ENSG00000088367	0.0024429	0.00555189	-0.717274	1
ENSG00000088386	2.25295e-06	8.04368e-06	-0.508541	1
ENSG00000088387	0.00803646	0.0164106	-0.164315	0
ENSG00000088448	0.00980654	0.0196444	0.178923	0
ENSG00000088451	8.29599e-11	4.72616e-10	0.406696	0
ENSG00000088538	0.351784	0.445514	-0.203959	0
ENSG00000088543	0.000786865	0.00196748	-0.503211	1
ENSG00000088682	3.52366e-06	1.22598e-05	-0.220731	0
ENSG00000088726	0.00159658	0.00375912	-0.487852	1
ENSG00000088727	0.00219074	0.00501731	0.243872	0
ENSG00000088756	0.227083	0.312036	0.291985	0
ENSG00000088766	0.00134729	0.00322097	-0.243489	0
ENSG00000088808	0.0157234	0.0301096	0.180796	0
ENSG00000088812	7.88567e-29	1.668e-27	-0.624488	1
ENSG00000088826	1.00557e-15	8.80717e-15	0.394497	0
ENSG00000088832	0.0141641	0.0274281	0.095427	0
ENSG00000088833	9.87862e-05	0.00028433	0.232636	0
ENSG00000088836	0.68091	0.750062	-0.109429	0
ENSG00000088854	2.76899e-32	7.12449e-31	-0.614967	1
ENSG00000088876	0.542155	0.627239	0.0764735	0
ENSG00000088888	2.54017e-70	2.76861e-68	-0.888678	1
ENSG00000088899	1.34889e-66	1.31496e-64	-0.867061	1
ENSG00000088926	0.165281	0.237989	-0.184328	0
ENSG00000088930	4.62576e-17	4.53758e-16	-0.329974	0
ENSG00000088986	8.20619e-35	2.40291e-33	0.481051	1
ENSG00000088992	0.00310807	0.00691148	-0.712594	1
ENSG00000089006	3.43987e-06	1.19895e-05	0.203405	0
ENSG00000089009	0.0934387	0.145619	0.0712212	0
ENSG00000089022	0.253795	0.341568	-0.05886	0
ENSG00000089041	6.14112e-13	4.27962e-12	-0.520287	1
ENSG00000089048	0.24185	0.328303	0.10002	0
ENSG00000089050	1.12539e-05	3.67826e-05	-0.395452	0
ENSG00000089053	7.6569e-05	0.000223706	-0.164373	0
ENSG00000089057	0.00681546	0.0141568	-0.23496	0
ENSG00000089060	4.28023e-11	2.49006e-10	-0.376499	0
ENSG00000089063	0.000313118	0.000832807	-0.148138	0
ENSG00000089091	0.0920831	0.143734	0.322677	0
ENSG00000089094	0.000246445	0.000667925	-0.290465	0
ENSG00000089123	0.462674	0.553481	0.0753024	0
ENSG00000089127	0.00285509	0.00640519	-0.198509	0
ENSG00000089154	6.40144e-13	4.45151e-12	-0.519593	1
ENSG00000089157	2.60469e-10	1.41211e-09	0.293496	0
ENSG00000089159	4.77364e-07	1.84857e-06	-0.246884	0
ENSG00000089163	0.597294	0.677398	0.105714	0
ENSG00000089169	0.764553	0.820321	0.0937798	0
ENSG00000089177	0.371573	0.465244	-0.0863272	0
ENSG00000089195	0.000530309	0.001362	0.273883	0
ENSG00000089199	0.355727	0.449094	-0.659882	0
ENSG00000089220	0.460952	0.55195	0.02926	0
ENSG00000089234	3.6145e-12	2.33647e-11	0.310816	0
ENSG00000089248	0.267087	0.355921	0.0683796	0
ENSG00000089250	0.24401	0.33072	0.28727	0
ENSG00000089280	0.000649206	0.00164529	0.186959	0
ENSG00000089289	1.22259e-06	4.50967e-06	0.202908	0
ENSG00000089327	0.244799	0.331591	-0.0687706	0
ENSG00000089335	3.65171e-08	1.59028e-07	2.60826	1
ENSG00000089351	4.4444e-111	1.3951e-108	-1.0692	1
ENSG00000089486	2.49964e-06	8.87397e-06	0.218444	0
ENSG00000089505	0.430844	0.52312	0.137752	0
ENSG00000089597	1.35103e-11	8.26363e-11	-0.278862	0
ENSG00000089639	3.49657e-16	3.18877e-15	-0.726058	1
ENSG00000089682	0.00304666	0.00678646	-0.3236	0
ENSG00000089685	0.207053	0.288631	0.420975	0
ENSG00000089693	3.40256e-09	1.64571e-08	0.232149	0
ENSG00000089723	0.00508958	0.0108431	-0.521867	1
ENSG00000089737	3.15902e-11	1.85696e-10	1.34085	1
ENSG00000089775	0.184281	0.261178	-0.103166	0
ENSG00000089818	0.010047	0.0200825	0.24132	0
ENSG00000089847	0.031033	0.0551476	-0.444162	0
ENSG00000089876	3.0788e-06	1.07789e-05	-0.211685	0
ENSG00000089902	0.485796	0.575092	0.0810243	0
ENSG00000089916	0.000510745	0.00131455	0.249508	0
ENSG00000090006	0.394427	0.487444	0.225908	0
ENSG00000090013	0.0969809	0.1506	-0.0913446	0
ENSG00000090020	0.11251	0.171374	-0.15089	0
ENSG00000090054	1.37495e-24	2.26918e-23	0.532904	1
ENSG00000090060	0.000897931	0.00222007	0.143547	0
ENSG00000090061	0.376712	0.469992	0.0888053	0
ENSG00000090097	1.44667e-13	1.06101e-12	-0.431139	1
ENSG00000090238	0.0153085	0.0293977	0.180455	0
ENSG00000090263	0.0984598	0.152761	-0.0951261	0
ENSG00000090266	0.349276	0.442802	0.0894673	0
ENSG00000090273	7.32428e-06	2.4474e-05	0.212074	0
ENSG00000090316	1.08981e-05	3.57015e-05	0.18906	0
ENSG00000090339	1.01061e-14	8.20563e-14	-0.452796	1
ENSG00000090372	0.522642	0.609376	0.035489	0
ENSG00000090376	0.53599	0.621568	0.216983	0
ENSG00000090382	7.51213e-05	0.000219845	1.22708	1
ENSG00000090432	0.0313333	0.0556183	-0.13418	0
ENSG00000090447	0.0120907	0.0237769	-0.230071	0
ENSG00000090470	3.44105e-06	1.19909e-05	-0.385312	0
ENSG00000090487	0.00564024	0.0119176	-0.141101	0
ENSG00000090512	0.391699	0.484583	-0.0649168	0
ENSG00000090520	1.24536e-11	7.63511e-11	0.408567	0
ENSG00000090530	0.918827	0.941625	-0.0239833	0
ENSG00000090534	1.70298e-35	5.18996e-34	-1.35804	1
ENSG00000090539	1.93339e-05	6.10187e-05	-0.588323	1
ENSG00000090554	0.0328362	0.0579386	-0.259638	0
ENSG00000090565	2.57076e-08	1.13529e-07	-0.548898	1
ENSG00000090581	0.0601291	0.099183	-0.10745	0
ENSG00000090612	0.334875	0.428001	-0.104328	0
ENSG00000090615	0.000285265	0.000764425	-0.276929	0
ENSG00000090621	0.528168	0.614272	-0.0258449	0
ENSG00000090661	3.77961e-16	3.4389e-15	-0.480446	1
ENSG00000090674	3.65315e-06	1.26878e-05	-0.246569	0
ENSG00000090686	9.12282e-06	3.01564e-05	-0.296837	0
ENSG00000090776	2.30405e-98	4.9537e-96	0.963459	1
ENSG00000090857	0.756962	0.814102	0.0329636	0
ENSG00000090861	7.4098e-77	9.30374e-75	-0.827851	1
ENSG00000090863	1.09503e-07	4.51799e-07	-0.262945	0
ENSG00000090905	0.0250759	0.0455992	0.190457	0
ENSG00000090924	2.15128e-06	7.70172e-06	-0.883014	1
ENSG00000090971	0.0170344	0.0323048	-0.434081	1
ENSG00000090975	0.000251838	0.000681834	-0.274691	0
ENSG00000090989	9.5337e-07	3.5703e-06	-0.344135	0
ENSG00000091009	2.09426e-23	3.14841e-22	0.513823	1
ENSG00000091039	7.63748e-10	3.95611e-09	0.330012	0
ENSG00000091073	2.60632e-06	9.22558e-06	-0.405116	0
ENSG00000091106	0.0596898	0.0985517	-0.309084	0
ENSG00000091127	9.36548e-08	3.89381e-07	-0.353478	0
ENSG00000091129	0.590918	0.671722	0.0774213	0
ENSG00000091136	2.54677e-06	9.03107e-06	-0.463497	1
ENSG00000091137	0.558123	0.641693	0.240662	0
ENSG00000091140	2.0194e-10	1.10858e-09	-0.261564	0
ENSG00000091157	0.068926	0.111744	0.246576	0
ENSG00000091164	6.79652e-17	6.58872e-16	0.327112	0
ENSG00000091181	0.429203	0.521873	0.275975	0
ENSG00000091262	0.000576009	0.00147119	-0.358144	0
ENSG00000091317	0.0171948	0.0325854	-0.117714	0
ENSG00000091409	0.00500143	0.0106683	0.165607	0
ENSG00000091428	0.0121816	0.0239347	0.628818	1
ENSG00000091436	1.5159e-32	3.93258e-31	-0.478293	1
ENSG00000091482	0.961931	0.972706	0.0124179	0
ENSG00000091483	0.63267	0.70866	-0.0288147	0
ENSG00000091490	0.0265061	0.0479112	-0.141885	0
ENSG00000091513	7.85994e-47	3.91625e-45	0.60992	1
ENSG00000091527	0.266688	0.355531	0.0606084	0
ENSG00000091536	0.898916	0.926288	0.0347462	0
ENSG00000091542	0.128511	0.192276	0.0604501	0
ENSG00000091583	2.3677e-76	2.90321e-74	0.712546	1
ENSG00000091592	0.354072	0.447616	-0.303155	0
ENSG00000091622	0.327879	0.420705	0.284587	0
ENSG00000091640	0.000512463	0.00131876	-0.153141	0
ENSG00000091651	9.18548e-06	3.03508e-05	0.388754	0
ENSG00000091656	0.0758049	0.121231	0.243936	0
ENSG00000091732	4.23891e-05	0.000127745	-0.224989	0
ENSG00000091831	0.137454	0.203523	-0.514567	0
ENSG00000091844	0.647288	0.720305	-0.139425	0
ENSG00000091879	0.0394813	0.0682294	0.520189	0
ENSG00000091947	9.66702e-19	1.05731e-17	-0.536942	1
ENSG00000091986	0.840895	0.880914	-0.050229	0
ENSG00000092010	0.0957656	0.14886	-0.0658375	0
ENSG00000092020	0.0170424	0.032316	-0.179276	0
ENSG00000092036	1.77253e-22	2.50178e-21	-0.642601	1
ENSG00000092094	0.96626	0.976086	0.00281115	0
ENSG00000092098	8.70309e-05	0.000252601	-0.334377	0
ENSG00000092108	0.0794588	0.126366	-0.0879079	0
ENSG00000092140	0.0360125	0.0627878	0.193519	0
ENSG00000092148	0.111516	0.170223	-0.0871612	0
ENSG00000092199	1.81414e-13	1.31636e-12	0.438091	1
ENSG00000092200	0.00463697	0.00995448	0.669601	1
ENSG00000092201	0.0711957	0.115002	0.078535	0
ENSG00000092203	0.00116172	0.00281246	0.171861	0
ENSG00000092208	0.55499	0.638792	0.0497499	0
ENSG00000092295	0.0906047	0.141694	-0.43951	0
ENSG00000092330	7.18593e-10	3.72591e-09	-0.462188	1
ENSG00000092377	0.00324851	0.00719929	-0.388717	0
ENSG00000092421	0.499311	0.587282	0.140974	0
ENSG00000092439	1.80512e-05	5.72614e-05	-0.250155	0
ENSG00000092445	0.709553	0.775194	0.052168	0
ENSG00000092470	0.0892109	0.139751	-0.439138	0
ENSG00000092529	0.140264	0.207156	-0.30495	0
ENSG00000092531	0.752361	0.810287	-0.0281325	0
ENSG00000092607	2.55006e-18	2.71528e-17	0.435632	1
ENSG00000092621	8.35917e-59	6.07394e-57	-0.794989	1
ENSG00000092820	1.59283e-09	7.97942e-09	0.263425	0
ENSG00000092841	3.38793e-08	1.48075e-07	0.259786	0
ENSG00000092847	5.6874e-26	1.01551e-24	-0.592368	1
ENSG00000092850	0.180968	0.25718	0.555945	0
ENSG00000092853	0.55349	0.6374	0.134997	0
ENSG00000092871	0.0198707	0.0370834	0.121872	0
ENSG00000092929	0.241062	0.327448	0.306718	0
ENSG00000092931	0.062896	0.103032	-0.147676	0
ENSG00000092964	4.9964e-12	3.18257e-11	-0.696888	1
ENSG00000092969	1.66086e-92	2.83339e-90	-1.30346	1
ENSG00000092978	0.0203304	0.0378332	0.250529	0
ENSG00000093000	2.6009e-21	3.39046e-20	0.545522	1
ENSG00000093009	0.202275	0.282825	-0.465221	0
ENSG00000093010	4.96094e-11	2.87526e-10	-0.37761	0
ENSG00000093072	0.400967	0.494009	-0.316522	0
ENSG00000093134	0.00132773	0.00317711	0.456111	1
ENSG00000093144	0.542867	0.627786	-0.0265856	0
ENSG00000093167	0.105887	0.162724	0.0993515	0
ENSG00000093183	3.34821e-06	1.1683e-05	-0.242517	0
ENSG00000093217	0.00255367	0.00578437	-0.291815	0
ENSG00000094631	1.20671e-15	1.04927e-14	-0.651092	1
ENSG00000094755	1.10361e-22	1.57179e-21	0.931439	1
ENSG00000094804	0.100271	0.155188	0.353265	0
ENSG00000094841	0.00604595	0.0126928	0.212506	0
ENSG00000094880	0.605808	0.685075	-0.0340852	0
ENSG00000094914	0.00360174	0.00790729	-0.16298	0
ENSG00000094916	3.57333e-08	1.55831e-07	0.372252	0
ENSG00000094975	9.6279e-05	0.000277572	0.247495	0
ENSG00000095002	0.390582	0.483682	-0.367935	0
ENSG00000095015	0.00180299	0.00420474	0.230919	0
ENSG00000095059	8.16535e-17	7.84304e-16	-0.416953	1
ENSG00000095066	0.0307444	0.0547028	-0.363315	0
ENSG00000095139	4.04413e-07	1.57578e-06	0.241697	0
ENSG00000095203	4.24386e-70	4.56214e-68	-0.751259	1
ENSG00000095209	0.370275	0.464027	0.0788627	0
ENSG00000095261	0.869395	0.903791	0.00900206	0
ENSG00000095319	3.9458e-06	1.36468e-05	-0.342639	0
ENSG00000095321	1.83846e-16	1.71447e-15	-0.390832	0
ENSG00000095370	0.636073	0.711203	-0.268252	0
ENSG00000095380	1.41346e-05	4.55155e-05	0.17924	0
ENSG00000095383	6.46441e-27	1.22387e-25	-0.667402	1
ENSG00000095397	0.830433	0.872399	-0.0230898	0
ENSG00000095464	0.657914	0.72975	-0.191787	0
ENSG00000095485	0.0103345	0.0206126	-0.187773	0
ENSG00000095539	0.000412027	0.00107368	-0.734747	1
ENSG00000095564	4.40881e-05	0.000132433	-0.298935	0
ENSG00000095574	2.1448e-19	2.46613e-18	0.812276	1
ENSG00000095585	2.80085e-30	6.38017e-29	0.68014	1
ENSG00000095587	0.0759129	0.121379	0.52848	0
ENSG00000095596	1.47758e-21	1.94715e-20	-1.54295	1
ENSG00000095627	0.751005	0.809159	0.111688	0
ENSG00000095637	2.64557e-30	6.044e-29	-0.829771	1
ENSG00000095739	0.00127867	0.00306581	-0.147576	0
ENSG00000095752	0.0161039	0.0307856	0.636172	1
ENSG00000095787	0.00101219	0.00247953	0.29153	0
ENSG00000095794	6.80135e-07	2.58906e-06	0.272287	0
ENSG00000095906	9.88237e-08	4.09894e-07	-0.342891	0
ENSG00000095932	1.51476e-14	1.21297e-13	1.11007	1
ENSG00000095951	2.39504e-10	1.30295e-09	0.398513	0
ENSG00000096060	6.82947e-110	2.06132e-107	-0.914187	1
ENSG00000096063	0.00322964	0.00715949	0.166995	0
ENSG00000096070	0.0929198	0.144968	-0.0992993	0
ENSG00000096080	0.0165193	0.031477	0.10799	0
ENSG00000096092	0.0784349	0.125016	0.0781479	0
ENSG00000096093	0.118321	0.17913	0.104202	0
ENSG00000096150	0.193319	0.272145	0.0801725	0
ENSG00000096155	0.00172808	0.00404265	-0.415075	1
ENSG00000096171	8.10904e-18	8.4063e-17	-0.630721	1
ENSG00000096384	3.49864e-24	5.6435e-23	0.493901	1
ENSG00000096401	1.58686e-24	2.59977e-23	0.449072	1
ENSG00000096433	2.09585e-143	1.1748e-140	-1.18835	1
ENSG00000096654	2.25131e-11	1.33791e-10	0.474404	1
ENSG00000096696	0.0292092	0.0522735	-0.145866	0
ENSG00000096717	6.43224e-38	2.23845e-36	0.672489	1
ENSG00000096746	1.43876e-07	5.86224e-07	0.404964	0
ENSG00000096872	1.48063e-05	4.75711e-05	-0.406851	0
ENSG00000096968	0.48676	0.575842	0.115522	0
ENSG00000096996	0.214945	0.297702	0.407671	0
ENSG00000097007	0.0822801	0.130198	-0.0825522	0
ENSG00000097021	0.00380885	0.00832357	0.140025	0
ENSG00000097033	7.57607e-19	8.36192e-18	0.388575	0
ENSG00000097046	0.105766	0.162634	-0.303584	0
ENSG00000097096	0.165159	0.23788	0.116615	0
ENSG00000099139	3.60037e-07	1.41093e-06	-0.655415	1
ENSG00000099194	0.0385993	0.066845	0.0865379	0
ENSG00000099203	1.55329e-05	4.98038e-05	-0.214082	0
ENSG00000099204	2.99377e-05	9.22221e-05	-0.278182	0
ENSG00000099219	8.86845e-05	0.000257046	-0.222803	0
ENSG00000099246	2.95955e-14	2.29724e-13	0.301305	0
ENSG00000099250	1.34074e-07	5.48421e-07	0.464641	1
ENSG00000099251	0.0190838	0.0357465	0.298666	0
ENSG00000099256	0.324365	0.416945	0.254701	0
ENSG00000099260	0.00384934	0.00840037	-0.303305	0
ENSG00000099282	0.632566	0.70866	-0.172137	0
ENSG00000099284	0.00736629	0.0151665	-0.406637	0
ENSG00000099290	0.0056022	0.0118428	-0.118955	0
ENSG00000099308	0.105828	0.162668	-0.167391	0
ENSG00000099326	1.97487e-11	1.1816e-10	-0.37997	0
ENSG00000099330	3.55461e-25	6.03131e-24	-0.829143	1
ENSG00000099331	1.93922e-19	2.2363e-18	-0.601575	1
ENSG00000099337	0.000266635	0.000718428	0.50274	1
ENSG00000099338	0.604089	0.683526	-0.073969	0
ENSG00000099341	1.57129e-15	1.35057e-14	0.311555	0
ENSG00000099364	4.25322e-05	0.000128127	-0.750886	1
ENSG00000099365	0.99266	0.994625	-0.0018763	0
ENSG00000099377	1.40537e-27	2.77451e-26	-0.432517	1
ENSG00000099381	0.703562	0.76999	-0.0340542	0
ENSG00000099385	1.29161e-05	4.18236e-05	0.215851	0
ENSG00000099617	0.214752	0.297488	-0.253522	0
ENSG00000099622	1.05705e-24	1.75188e-23	0.480682	1
ENSG00000099624	0.543561	0.628204	-0.0310466	0
ENSG00000099625	0.12329	0.185669	-0.356884	0
ENSG00000099725	0.0790883	0.125879	0.353698	0
ENSG00000099769	2.9323e-14	2.27721e-13	-0.433067	1
ENSG00000099783	0.212843	0.295322	0.0792172	0
ENSG00000099785	1.34578e-19	1.57275e-18	-0.559187	1
ENSG00000099795	0.0535866	0.0895773	0.0933669	0
ENSG00000099797	4.26779e-06	1.47086e-05	-0.217877	0
ENSG00000099800	0.00104047	0.00254404	0.157206	0
ENSG00000099804	1.08397e-10	6.09784e-10	0.282717	0
ENSG00000099810	0.0022704	0.00518689	-0.174038	0
ENSG00000099814	0.00360886	0.00792073	-0.228156	0
ENSG00000099817	0.00367896	0.00805993	-0.165167	0
ENSG00000099821	2.75861e-07	1.09639e-06	-0.328687	0
ENSG00000099822	0.49165	0.580359	-0.187727	0
ENSG00000099834	0.0373187	0.0648491	-0.295184	0
ENSG00000099849	2.82925e-15	2.39768e-14	-0.449698	1
ENSG00000099860	5.76554e-49	3.12615e-47	0.638305	1
ENSG00000099864	0.142619	0.2101	0.464864	0
ENSG00000099866	0.340651	0.433935	0.260659	0
ENSG00000099875	1.38543e-21	1.8288e-20	-0.460281	1
ENSG00000099889	1.67494e-26	3.08547e-25	-0.875895	1
ENSG00000099899	5.89302e-23	8.51666e-22	-0.702371	1
ENSG00000099901	0.0126426	0.0247351	0.100127	0
ENSG00000099904	3.65955e-12	2.36268e-11	-0.466387	1
ENSG00000099910	1.29447e-07	5.29982e-07	-0.555173	1
ENSG00000099917	0.146757	0.215367	-0.0747938	0
ENSG00000099937	1.20634e-103	3.10386e-101	1.27718	1
ENSG00000099940	0.0274069	0.0493973	0.179546	0
ENSG00000099942	2.37695e-11	1.40938e-10	0.267376	0
ENSG00000099949	2.73758e-14	2.12916e-13	-0.715129	1
ENSG00000099954	0.0345551	0.060563	0.301446	0
ENSG00000099956	1.09885e-14	8.89913e-14	-0.338102	0
ENSG00000099968	0.298129	0.389797	-0.0437811	0
ENSG00000099974	0.538811	0.624152	0.0919105	0
ENSG00000099977	0.00450166	0.00969317	0.202157	0
ENSG00000099991	0.00648377	0.0135161	-0.299034	0
ENSG00000099992	0.000332966	0.000880967	-0.28539	0
ENSG00000099995	0.112474	0.171374	-0.257369	0
ENSG00000099999	2.14674e-18	2.30144e-17	-0.996579	1
ENSG00000100003	2.15077e-11	1.28059e-10	-0.619645	1
ENSG00000100014	3.04743e-06	1.06762e-05	-0.195335	0
ENSG00000100023	3.11297e-09	1.51216e-08	-0.775421	1
ENSG00000100024	1.989e-20	2.45227e-19	-0.659128	1
ENSG00000100027	0.525326	0.611964	0.102137	0
ENSG00000100028	9.13577e-07	3.42701e-06	0.328439	0
ENSG00000100029	0.280519	0.370694	0.0598865	0
ENSG00000100030	0.303755	0.395047	-0.0458319	0
ENSG00000100031	1.30538e-13	9.60523e-13	-0.414981	1
ENSG00000100033	0.322289	0.414719	0.327564	0
ENSG00000100034	0.0477158	0.0807177	-0.214017	0
ENSG00000100036	0.00142572	0.00339042	0.395581	0
ENSG00000100038	1.82435e-16	1.70334e-15	-0.552402	1
ENSG00000100053	0.0963853	0.149734	0.461317	0
ENSG00000100056	1.02506e-07	4.2483e-07	0.270088	0
ENSG00000100058	3.87995e-39	1.384e-37	0.764671	1
ENSG00000100065	6.32918e-16	5.66989e-15	-0.505206	1
ENSG00000100068	0.319588	0.411716	0.154058	0
ENSG00000100075	2.77165e-22	3.86332e-21	-0.587393	1
ENSG00000100077	0.810984	0.857073	0.0638191	0
ENSG00000100079	7.40406e-07	2.80693e-06	-0.77954	1
ENSG00000100083	0.00115218	0.00279212	-0.204554	0
ENSG00000100084	0.330741	0.423581	0.0464798	0
ENSG00000100097	0.229409	0.314598	0.104144	0
ENSG00000100099	1.97251e-05	6.21534e-05	-0.243368	0
ENSG00000100100	0.445425	0.537848	-0.0746976	0
ENSG00000100101	0.898813	0.926288	-0.0300371	0
ENSG00000100104	0.0185758	0.0349034	-0.354336	0
ENSG00000100105	5.95899e-24	9.42806e-23	-0.594843	1
ENSG00000100106	4.12048e-33	1.10549e-31	-0.630486	1
ENSG00000100109	0.000350103	0.000923228	0.185517	0
ENSG00000100116	4.35961e-20	5.26339e-19	-0.603024	1
ENSG00000100124	0.136818	0.202754	-0.0857719	0
ENSG00000100129	0.288337	0.379238	0.0597073	0
ENSG00000100138	3.71668e-10	1.97942e-09	0.30958	0
ENSG00000100139	8.00801e-28	1.60064e-26	-0.764186	1
ENSG00000100142	9.8186e-25	1.63072e-23	0.421852	1
ENSG00000100147	0.0377927	0.0655785	0.217484	0
ENSG00000100150	0.985263	0.989741	-0.00292479	0
ENSG00000100151	6.30015e-10	3.28726e-09	-0.490401	1
ENSG00000100154	0.19087	0.269204	-0.220358	0
ENSG00000100162	0.798363	0.847629	-0.063651	0
ENSG00000100167	0.398802	0.491766	-0.320314	0
ENSG00000100196	0.0580092	0.0960699	-0.238467	0
ENSG00000100201	2.7526e-58	1.98174e-56	-0.639099	1
ENSG00000100207	8.77665e-08	3.65674e-07	0.298642	0
ENSG00000100209	0.00222644	0.00509016	-0.22359	0
ENSG00000100211	3.00799e-07	1.18918e-06	-0.435998	1
ENSG00000100216	0.249367	0.336702	0.0493882	0
ENSG00000100219	2.40284e-42	9.92436e-41	-0.562487	1
ENSG00000100220	0.588799	0.669749	0.0214747	0
[truncated: 13,842 more rows]

## Sheet: DEG kidney LD 9h
target_id	pval	qval	b	DEG
[truncated: 16,373 more rows]

[truncated: 3 more sheets: DEG kidney HD 9h, DEG kidney LD 24h, DEG kidney HD 24h]
